# Supplementary material for: Cryo-EM structure of the essential ribosome assembly AAA-ATPase Rix7
Source: Nat Commun. 2019 Jan 31;10:513. doi: 10.1038/s41467-019-08373-0 (PMC6355894; doi:10.1038/s41467-019-08373-0)
Supplement: Supplementary file 3 — Source Data [file 41467_2019_8373_MOESM3_ESM.xlsx]

## Sheet: Figure 1b
Time (hr)	Vector-1	Vector-2	Vector-3	Vector-ave	Vector-sd	Vector+DOX-1	Vector+DOX-2	Vector+DOX-3	Vector+DOX-ave	Vector+DOX-sd	WT-1	WT-2	WT-3	WT-ave	WT-sd	WT+DOX-1	WT+DOX-2	WT+DOX-3	WT+DOX-ave	WT+DOX-sd	K252A-1	K252A-2	K252A-3	K252A-ave	K252A-sd	K252A+DOX-1	K252A+DOX-2	K252A+DOX-3	K252A+DOX-ave	K252A+DOX-sd	E306Q-1	E306Q-2	E306Q-3	E306Q-ave	E306Q-sd	E306Q+DOX-1	E306Q+DOX-2	E306Q+DOX-3	E306Q+DOX-ave	E306Q+DOX-sd	N354A-1	N354A-2	N354A-3	N354A-ave	N354A-sd	N354A+DOX-1	N354A+DOX-2	N354A+DOX-3	N354A+DOX-ave
0	0.1484	0.1479	0.1522	0.1495	0.0023516	0.1548	0.1479	0.1357	0.146133	0.00967178	0.1512	0.1522	0.1521	0.151833	0.000550758	0.1269	0.1268	0.1267	0.1268	0.000100002	0.1502	0.1499	0.1497	0.149933	0.000251658	0.1258	0.127	0.1271	0.126633	0.000723421	0.1512	0.1511	0.1536	0.151967	0.0014154	0.1275	0.1267	0.1321	0.128767	0.00291433	0.1502	0.1503	0.1518	0.150767	0.000896295	0.1449	0.1444	0.1273	0.138867
0.261583	0.1485	0.1482	0.1523	0.149667	0.00228546	0.155	0.1476	0.1359	0.146167	0.00963033	0.1513	0.1524	0.1517	0.1518	0.000556778	0.1269	0.1268	0.1264	0.1267	0.00026458	0.1502	0.1504	0.1502	0.150267	0.000115472	0.126	0.1273	0.1275	0.126933	0.000814449	0.1516	0.151	0.1535	0.152033	0.00130512	0.1278	0.1262	0.1324	0.1288	0.0032187	0.1502	0.1504	0.1518	0.1508	0.000871786	0.145	0.1446	0.1274	0.139
0.523167	0.1484	0.1486	0.1524	0.1498	0.00225389	0.1555	0.148	0.1359	0.146467	0.00988955	0.1515	0.1521	0.1519	0.151833	0.000305502	0.1275	0.1272	0.1273	0.127333	0.000152749	0.1502	0.1499	0.1503	0.150133	0.000208162	0.1259	0.1274	0.1269	0.126733	0.000763761	0.1511	0.151	0.1532	0.151767	0.00124231	0.1282	0.1266	0.1321	0.128967	0.00282902	0.15	0.1505	0.1517	0.150733	0.00087369	0.1448	0.1444	0.1265	0.138567
0.78475	0.1482	0.1485	0.1525	0.149733	0.0024007	0.1545	0.1507	0.136	0.147067	0.00977053	0.1515	0.1524	0.1519	0.151933	0.000450925	0.1267	0.1269	0.1269	0.126833	0.000115472	0.1499	0.1497	0.1503	0.149967	0.000305502	0.1259	0.127	0.1267	0.126533	0.000568625	0.1514	0.1513	0.1533	0.152	0.00112694	0.1277	0.1252	0.1318	0.128233	0.00333216	0.1502	0.1504	0.1518	0.1508	0.000871786	0.1453	0.1447	0.1272	0.139067
1.04633	0.1485	0.1481	0.1526	0.149733	0.00249065	0.1545	0.1487	0.1364	0.146533	0.00924247	0.1519	0.1521	0.1523	0.1521	0.000200003	0.1272	0.1266	0.1265	0.126767	0.0003786	0.1503	0.1502	0.1502	0.150233	5.7736e-05	0.1257	0.1271	0.1269	0.126567	0.000757192	0.1543	0.1512	0.1529	0.1528	0.00155242	0.1275	0.126	0.1318	0.128433	0.00301053	0.1506	0.1508	0.1518	0.151067	0.000642912	0.1458	0.1454	0.128	0.139733
1.30792	0.149	0.1483	0.153	0.1501	0.00253574	0.1551	0.1481	0.136	0.1464	0.00966281	0.1516	0.1529	0.1525	0.152333	0.00066583	0.1273	0.1274	0.1274	0.127367	5.7736e-05	0.1501	0.1499	0.1503	0.1501	0.000199996	0.1258	0.1272	0.1272	0.126733	0.000808295	0.1549	0.151	0.1527	0.152867	0.00195534	0.1282	0.1267	0.1318	0.1289	0.00262107	0.1506	0.151	0.1525	0.151367	0.00100167	0.1452	0.1443	0.127	0.138833
1.5695	0.1487	0.1491	0.1534	0.1504	0.00260576	0.1543	0.1479	0.1362	0.146133	0.00917842	0.1525	0.1532	0.1525	0.152733	0.000404143	0.1282	0.1278	0.1277	0.1279	0.000264571	0.1506	0.1498	0.1506	0.150333	0.000461879	0.1265	0.1276	0.1271	0.127067	0.000550759	0.1521	0.1516	0.1528	0.152167	0.000602767	0.1283	0.126	0.1322	0.128833	0.00313422	0.1507	0.1513	0.1528	0.1516	0.00108166	0.1453	0.1445	0.1269	0.1389
1.83108	0.1488	0.1491	0.1538	0.150567	0.00280416	0.1536	0.1514	0.1356	0.146867	0.00981903	0.1532	0.1533	0.1533	0.153267	5.7736e-05	0.1286	0.1278	0.1284	0.128267	0.000416332	0.1509	0.1504	0.1507	0.150667	0.000251665	0.1269	0.127	0.1278	0.127233	0.000493288	0.1523	0.1521	0.1536	0.152667	0.000814458	0.1287	0.1267	0.1318	0.129067	0.00256969	0.1511	0.1517	0.1549	0.152567	0.00204287	0.145	0.144	0.1267	0.138567
2.09267	0.149	0.1494	0.1539	0.150767	0.00272091	0.1546	0.1484	0.1362	0.1464	0.00936162	0.1535	0.154	0.1541	0.153867	0.000321452	0.129	0.1285	0.1283	0.1286	0.000360553	0.151	0.1504	0.1515	0.150967	0.000550759	0.1268	0.1279	0.1282	0.127633	0.00073711	0.1525	0.1521	0.1536	0.152733	0.00077675	0.1288	0.127	0.1322	0.129333	0.00264071	0.1518	0.1519	0.1542	0.152633	0.0013577	0.1455	0.1453	0.1276	0.139467
2.35425	0.1494	0.1494	0.1549	0.151233	0.00317543	0.1547	0.1481	0.1362	0.146333	0.00937568	0.1539	0.1543	0.1544	0.1542	0.00026458	0.1289	0.1282	0.1292	0.128767	0.000513163	0.1543	0.1508	0.1512	0.1521	0.00191573	0.1273	0.1284	0.1287	0.128133	0.000737116	0.1535	0.1526	0.154	0.153367	0.000709457	0.1289	0.1271	0.1327	0.129567	0.0028589	0.1517	0.1524	0.1538	0.152633	0.00106926	0.1458	0.1451	0.1272	0.139367
2.61583	0.1494	0.1499	0.1554	0.151567	0.00332916	0.1547	0.1482	0.1366	0.1465	0.00916897	0.1542	0.155	0.1547	0.154633	0.000404144	0.1294	0.1291	0.1294	0.1293	0.000173208	0.1513	0.151	0.1518	0.151367	0.000404152	0.1278	0.1283	0.1282	0.1281	0.000264571	0.1584	0.1533	0.1545	0.1554	0.00266646	0.1291	0.1279	0.1327	0.1299	0.002498	0.1522	0.153	0.1545	0.153233	0.00116762	0.146	0.1451	0.1273	0.139467
2.87742	0.1494	0.1503	0.1557	0.1518	0.00340735	0.1553	0.159	0.1369	0.1504	0.0118368	0.1553	0.156	0.1551	0.155467	0.000472581	0.1298	0.1294	0.13	0.129733	0.000305504	0.152	0.1512	0.1521	0.151767	0.000493288	0.1273	0.1283	0.1286	0.128067	0.000680689	0.1545	0.1538	0.1542	0.154167	0.000351187	0.1297	0.1272	0.1325	0.1298	0.00265141	0.1528	0.1538	0.1553	0.153967	0.00125831	0.1464	0.1459	0.1285	0.140267
3.139	0.1497	0.1504	0.1564	0.152167	0.00368284	0.1551	0.1499	0.1372	0.1474	0.00920815	0.1557	0.1563	0.156	0.156	0.000299998	0.1307	0.1296	0.1303	0.1302	0.000556778	0.1524	0.1521	0.1549	0.153133	0.00153731	0.1275	0.1287	0.1285	0.128233	0.000642912	0.1546	0.154	0.1556	0.154733	0.000808289	0.1296	0.1277	0.1327	0.13	0.00252388	0.1536	0.1537	0.1554	0.154233	0.00101159	0.1465	0.1459	0.1287	0.140367
3.40058	0.1502	0.1513	0.1575	0.153	0.00393574	0.1548	0.1501	0.1376	0.1475	0.00888988	0.156	0.1573	0.1563	0.156533	0.000680683	0.1314	0.1308	0.1311	0.1311	0.000300005	0.1528	0.1521	0.1527	0.152533	0.000378595	0.1287	0.1299	0.1297	0.129433	0.000642907	0.1549	0.1549	0.1557	0.155167	0.000461879	0.1309	0.1286	0.1337	0.131067	0.00255408	0.1545	0.1551	0.1562	0.155267	0.000862174	0.1471	0.1471	0.1286	0.140933
3.66217	0.1509	0.1515	0.1587	0.1537	0.00434051	0.1547	0.1497	0.1372	0.1472	0.00901388	0.1573	0.1581	0.1572	0.157533	0.000493288	0.1316	0.1309	0.1316	0.131367	0.000404152	0.153	0.1525	0.153	0.152833	0.000288671	0.1282	0.1294	0.1296	0.129067	0.000757192	0.1558	0.1548	0.1557	0.155433	0.000550758	0.1301	0.1286	0.1337	0.1308	0.00262107	0.1541	0.1551	0.1569	0.155367	0.00141892	0.1465	0.1468	0.1283	0.140533
3.92375	0.1511	0.1519	0.1596	0.1542	0.00469362	0.155	0.1497	0.1368	0.147167	0.00936073	0.1579	0.1595	0.1579	0.158433	0.000923759	0.1323	0.1317	0.1319	0.131967	0.00030551	0.1539	0.1528	0.1538	0.1535	0.000608278	0.1292	0.1302	0.1306	0.13	0.000721114	0.1565	0.1566	0.1567	0.1566	0.000100002	0.1307	0.1295	0.1343	0.1315	0.00249799	0.1553	0.1562	0.1576	0.156367	0.00115902	0.1466	0.1466	0.1286	0.1406
4.18533	0.1515	0.1526	0.1608	0.154967	0.00508166	0.1542	0.1501	0.1375	0.147267	0.00870306	0.159	0.16	0.159	0.159333	0.000577351	0.1328	0.1319	0.1331	0.1326	0.000624502	0.1539	0.1544	0.1536	0.153967	0.000404145	0.1299	0.1301	0.1301	0.130033	0.000115472	0.156	0.1569	0.1572	0.1567	0.000624496	0.1311	0.1295	0.1343	0.131633	0.00244404	0.1563	0.1573	0.1594	0.157667	0.0015822	0.1476	0.1471	0.1287	0.141133
4.44692	0.152	0.1531	0.1617	0.1556	0.00531131	0.1534	0.157	0.1375	0.1493	0.0103764	0.1598	0.1608	0.16	0.1602	0.000529151	0.134	0.1333	0.1332	0.1335	0.000435889	0.1546	0.1533	0.1549	0.154267	0.000850488	0.1295	0.1306	0.1308	0.1303	0.000699998	0.1585	0.1575	0.1585	0.158167	0.000577351	0.132	0.1299	0.135	0.1323	0.00256321	0.1571	0.1577	0.1594	0.158067	0.00119303	0.1471	0.1474	0.129	0.141167
4.7085	0.153	0.1543	0.163	0.156767	0.00543722	0.1539	0.1568	0.1379	0.149533	0.0101786	0.1617	0.1629	0.1617	0.1621	0.000692823	0.1338	0.1333	0.134	0.1337	0.000360553	0.1548	0.1547	0.1548	0.154767	5.7736e-05	0.1302	0.1314	0.1308	0.1308	0.000600003	0.1591	0.1585	0.1586	0.158733	0.000321452	0.1322	0.1302	0.1352	0.132533	0.00251661	0.158	0.1581	0.1604	0.158833	0.0013577	0.1473	0.1473	0.1288	0.141133
4.97008	0.1533	0.1544	0.1646	0.157433	0.00623083	0.1542	0.1561	0.1376	0.1493	0.0101769	0.1623	0.1627	0.162	0.162333	0.000351187	0.1347	0.135	0.1352	0.134967	0.000251658	0.1557	0.1547	0.1562	0.155533	0.000763767	0.1297	0.131	0.1311	0.1306	0.000781021	0.1599	0.1589	0.1592	0.159333	0.000513161	0.1328	0.1301	0.1349	0.1326	0.00240625	0.1587	0.1602	0.1611	0.16	0.00121243	0.1484	0.1479	0.1298	0.142033
5.23167	0.1537	0.1559	0.1656	0.1584	0.00633167	0.1547	0.1528	0.1393	0.148933	0.00839662	0.1637	0.1649	0.1641	0.164233	0.000611012	0.1354	0.1354	0.135	0.135267	0.000230935	0.1563	0.156	0.1566	0.1563	0.000299998	0.1302	0.1318	0.1317	0.131233	0.000896287	0.1615	0.1606	0.1605	0.160867	0.000550758	0.1331	0.1312	0.1355	0.133267	0.00215484	0.1603	0.1615	0.1632	0.161667	0.00145717	0.1488	0.1488	0.1306	0.142733
5.49325	0.1549	0.1562	0.1674	0.1595	0.00687241	0.1532	0.1579	0.139	0.150033	0.00983989	0.1649	0.166	0.1651	0.165333	0.000585942	0.1365	0.1361	0.1367	0.136433	0.00030551	0.1572	0.1568	0.1571	0.157033	0.000208164	0.1309	0.1319	0.1319	0.131567	0.000577351	0.1628	0.1618	0.1622	0.162267	0.000503323	0.1326	0.1315	0.1365	0.133533	0.00262742	0.1616	0.1623	0.1649	0.162933	0.00173878	0.1491	0.1483	0.1295	0.1423
5.75483	0.1558	0.1576	0.1696	0.161	0.007502	0.1536	0.1638	0.1398	0.1524	0.0120449	0.1679	0.1682	0.1674	0.167833	0.000404144	0.139	0.1374	0.1379	0.1381	0.000818535	0.1585	0.1569	0.1582	0.157867	0.000850488	0.1315	0.1324	0.1327	0.1322	0.000624496	0.1636	0.1628	0.1629	0.1631	0.000435889	0.1338	0.1322	0.1366	0.1342	0.00222711	0.1623	0.1642	0.1658	0.1641	0.00175214	0.1491	0.1482	0.1305	0.1426
6.01642	0.1561	0.1579	0.1715	0.161833	0.00841981	0.1533	0.1537	0.1396	0.148867	0.00802766	0.1687	0.1703	0.1685	0.169167	0.00098658	0.1396	0.1384	0.1391	0.139033	0.000602767	0.1604	0.159	0.1593	0.159567	0.000737116	0.1323	0.1338	0.1336	0.133233	0.000814449	0.1665	0.1641	0.1646	0.165067	0.00126623	0.1353	0.1323	0.138	0.1352	0.00285131	0.1646	0.1653	0.1684	0.1661	0.00202238	0.1493	0.1494	0.1313	0.143333
6.278	0.1577	0.1599	0.1746	0.164067	0.00918822	0.154	0.1586	0.1406	0.151067	0.00935165	0.1716	0.1716	0.1706	0.171267	0.000577351	0.14	0.1399	0.1401	0.14	0.000100002	0.1603	0.1595	0.1603	0.160033	0.000461879	0.1329	0.1336	0.1336	0.133367	0.000404143	0.1666	0.1658	0.1666	0.166333	0.000461879	0.1347	0.1331	0.1384	0.1354	0.00271846	0.1665	0.1669	0.1697	0.1677	0.00174356	0.1504	0.1492	0.1305	0.143367
6.53958	0.1578	0.161	0.1769	0.165233	0.0102295	0.1548	0.1567	0.1394	0.1503	0.00948736	0.173	0.1746	0.1733	0.173633	0.000850496	0.1412	0.1416	0.1415	0.141433	0.000208162	0.1615	0.1605	0.1611	0.161033	0.000503323	0.133	0.1339	0.1343	0.133733	0.00066583	0.1692	0.1683	0.1679	0.168467	0.000665836	0.1354	0.1335	0.139	0.135967	0.00279345	0.1683	0.1695	0.1721	0.169967	0.0019425	0.1496	0.1489	0.1308	0.1431
6.80117	0.1603	0.1626	0.1797	0.167533	0.0105992	0.1563	0.1567	0.1407	0.151233	0.00912433	0.1751	0.1765	0.1753	0.175633	0.000757184	0.1436	0.1426	0.1426	0.142933	0.000577351	0.1632	0.1617	0.1631	0.162667	0.000838655	0.1351	0.1347	0.1353	0.135033	0.000305504	0.171	0.1701	0.1707	0.1706	0.000458257	0.1365	0.134	0.1396	0.1367	0.00280535	0.171	0.1715	0.1746	0.172367	0.00195022	0.1514	0.151	0.1319	0.144767
7.06275	0.1614	0.1635	0.1819	0.168933	0.0112784	0.1569	0.1628	0.1418	0.153833	0.0108307	0.1784	0.1801	0.1781	0.178867	0.00107858	0.1442	0.1441	0.1436	0.143967	0.000321452	0.1647	0.1629	0.1634	0.163667	0.000929159	0.1339	0.1355	0.1349	0.134767	0.000808289	0.1719	0.1732	0.1728	0.172633	0.00066583	0.1367	0.1344	0.1406	0.137233	0.00313422	0.1727	0.1741	0.1762	0.174333	0.00176163	0.1519	0.1515	0.1318	0.145067
7.32433	0.1619	0.1662	0.1862	0.171433	0.0129678	0.157	0.1578	0.1413	0.152033	0.00930395	0.181	0.1829	0.1804	0.181433	0.00130512	0.1467	0.1454	0.1467	0.146267	0.000750551	0.1665	0.1645	0.1661	0.1657	0.0010583	0.1347	0.1356	0.1352	0.135167	0.000450925	0.1759	0.1752	0.1746	0.175233	0.000650637	0.1382	0.1358	0.1406	0.1382	0.0024	0.1748	0.1757	0.1785	0.176333	0.0019296	0.1518	0.1508	0.1324	0.145
7.58592	0.1636	0.1666	0.1901	0.173433	0.0145115	0.1572	0.1587	0.1419	0.1526	0.00929677	0.1851	0.1852	0.1837	0.184667	0.000838655	0.1481	0.1483	0.1485	0.1483	0.000199996	0.1681	0.1663	0.1674	0.167267	0.000907378	0.135	0.1365	0.136	0.135833	0.000763761	0.1784	0.1778	0.1776	0.177933	0.000416332	0.1386	0.1363	0.1416	0.138833	0.00265769	0.1784	0.178	0.182	0.179467	0.00220303	0.1532	0.1524	0.1328	0.146133
7.8475	0.1652	0.1697	0.1919	0.1756	0.0142944	0.1579	0.1593	0.1423	0.153167	0.00943681	0.188	0.189	0.1857	0.187567	0.00169214	0.15	0.1496	0.1493	0.149633	0.000351194	0.1694	0.168	0.1685	0.168633	0.000709464	0.1356	0.1363	0.1369	0.136267	0.000650637	0.1809	0.1805	0.1789	0.1801	0.0010583	0.1397	0.1376	0.1429	0.140067	0.00266896	0.1806	0.1816	0.1841	0.1821	0.00180278	0.153	0.1534	0.1328	0.1464
8.10908	0.1673	0.1715	0.1974	0.178733	0.0163016	0.1593	0.1601	0.1431	0.154167	0.00959236	0.1917	0.1936	0.1903	0.191867	0.0016563	0.1524	0.1506	0.1514	0.151467	0.00090185	0.1714	0.1707	0.1706	0.1709	0.000435889	0.1365	0.1373	0.1374	0.137067	0.000493288	0.1847	0.1845	0.1827	0.183967	0.00110152	0.1391	0.1381	0.1426	0.139933	0.00236291	0.1843	0.1846	0.1881	0.185667	0.00211266	0.1541	0.1537	0.1336	0.147133
8.37067	0.1683	0.175	0.2024	0.1819	0.0180668	0.1592	0.1701	0.1426	0.1573	0.0138481	0.1951	0.1967	0.1954	0.195733	0.000850496	0.155	0.1535	0.1549	0.154467	0.000838647	0.1746	0.1726	0.1725	0.173233	0.00118463	0.1377	0.1385	0.138	0.138067	0.000404145	0.1888	0.1875	0.1861	0.187467	0.00135031	0.1408	0.1395	0.1443	0.141533	0.0024826	0.1884	0.188	0.1927	0.1897	0.00260576	0.1529	0.1532	0.1329	0.146333
8.63225	0.1722	0.1775	0.2095	0.1864	0.0201799	0.1596	0.1642	0.1433	0.1557	0.0109823	0.2001	0.2015	0.2	0.200533	0.000838647	0.1572	0.1554	0.1577	0.156767	0.00120969	0.177	0.1756	0.1757	0.1761	0.000781025	0.138	0.1387	0.1397	0.1388	0.0008544	0.1925	0.1925	0.19	0.191667	0.00144337	0.1417	0.1397	0.1456	0.142333	0.00300056	0.1934	0.1916	0.1973	0.1941	0.00291376	0.1548	0.1537	0.1332	0.147233
8.89383	0.173	0.181	0.2134	0.189133	0.0213928	0.159	0.1596	0.1414	0.153333	0.0103389	0.2047	0.2067	0.2045	0.2053	0.00121655	0.1605	0.1596	0.16	0.160033	0.000450925	0.1795	0.1771	0.177	0.177867	0.00141539	0.1386	0.1402	0.1397	0.1395	0.000818533	0.197	0.1956	0.1946	0.195733	0.00120554	0.143	0.1411	0.1462	0.143433	0.00257746	0.1968	0.196	0.202	0.198267	0.00325782	0.1535	0.1535	0.1322	0.1464
9.15542	0.1765	0.1847	0.2213	0.194167	0.0238532	0.1603	0.1658	0.1428	0.1563	0.0120104	0.2131	0.2138	0.2102	0.212367	0.00190875	0.1638	0.162	0.1626	0.1628	0.000916516	0.1831	0.1804	0.1812	0.181567	0.00138684	0.1406	0.1407	0.1403	0.140533	0.000208162	0.2035	0.2017	0.2007	0.201967	0.00141892	0.1447	0.1419	0.1479	0.144833	0.00300222	0.2026	0.1999	0.2078	0.203433	0.00401539	0.1554	0.1542	0.1328	0.147467
9.417	0.1792	0.1884	0.2303	0.1993	0.027238	0.1599	0.1583	0.1427	0.153633	0.00950228	0.2193	0.2213	0.2171	0.219233	0.0021008	0.1672	0.1664	0.1669	0.166833	0.000404144	0.1869	0.1842	0.1844	0.185167	0.00150444	0.1402	0.1415	0.1419	0.1412	0.000888818	0.2082	0.2078	0.2047	0.2069	0.00191573	0.1454	0.1434	0.1482	0.145667	0.00241109	0.2078	0.207	0.2137	0.2095	0.00365923	0.1555	0.1545	0.1332	0.147733
9.67861	0.1829	0.1923	0.2382	0.204467	0.0295896	0.1598	0.1608	0.1429	0.1545	0.0100583	0.2259	0.2247	0.222	0.2242	0.00199749	0.1705	0.1691	0.1692	0.1696	0.000781021	0.19	0.188	0.1876	0.188533	0.00128582	0.1405	0.1426	0.1421	0.141733	0.00109697	0.2136	0.2126	0.2111	0.212433	0.0012583	0.1465	0.1447	0.1508	0.147333	0.00313422	0.2147	0.2123	0.2193	0.215433	0.00355715	0.1558	0.1542	0.133	0.147667
9.94017	0.1863	0.1971	0.246	0.2098	0.0318118	0.161	0.1646	0.1439	0.1565	0.0110594	0.232	0.2339	0.2301	0.232	0.00189999	0.1741	0.171	0.1718	0.1723	0.00160934	0.1941	0.1919	0.1915	0.1925	0.00140001	0.142	0.1432	0.1433	0.142833	0.000723413	0.2194	0.2186	0.217	0.218333	0.00122203	0.1481	0.1456	0.1519	0.148533	0.00317227	0.2222	0.2181	0.2253	0.221867	0.00361156	0.1567	0.1557	0.134	0.1488
10.2018	0.1903	0.2013	0.2562	0.215933	0.035303	0.161	0.1594	0.1436	0.154667	0.00961734	0.2407	0.2421	0.2363	0.2397	0.00302655	0.1784	0.1775	0.1771	0.177667	0.00066583	0.1978	0.1967	0.1946	0.196367	0.00162583	0.1433	0.1446	0.1436	0.143833	0.000680689	0.2283	0.2272	0.2238	0.226433	0.00234592	0.1487	0.1476	0.1546	0.1503	0.0037643	0.2291	0.2262	0.2337	0.229667	0.00378198	0.1581	0.1551	0.1339	0.149033
10.4633	0.1939	0.2092	0.2677	0.2236	0.0389503	0.162	0.1593	0.1449	0.1554	0.00919294	0.251	0.2522	0.247	0.250067	0.00272275	0.182	0.1807	0.1804	0.181033	0.000850488	0.2027	0.2004	0.2007	0.201267	0.00125034	0.1449	0.1461	0.1454	0.145467	0.000602774	0.236	0.2346	0.2323	0.2343	0.00186816	0.1505	0.1479	0.1547	0.151033	0.00343123	0.2378	0.235	0.2429	0.238567	0.00400541	0.1578	0.1561	0.1341	0.149333
10.7249	0.1991	0.2138	0.2788	0.230567	0.042413	0.1624	0.1664	0.1456	0.158133	0.0110369	0.2623	0.2616	0.2579	0.2606	0.00236432	0.1876	0.1851	0.1869	0.186533	0.0012897	0.2081	0.2067	0.2046	0.206467	0.00176163	0.145	0.1466	0.1459	0.145833	0.000802079	0.2459	0.2419	0.2399	0.242567	0.00305506	0.153	0.1504	0.158	0.1538	0.00386265	0.2474	0.2422	0.2528	0.247467	0.00530031	0.1578	0.158	0.1348	0.1502
10.9865	0.2062	0.2219	0.2929	0.240333	0.0461959	0.1639	0.1605	0.1462	0.156867	0.00939273	0.2721	0.2719	0.2658	0.269933	0.00358097	0.1935	0.1909	0.1899	0.191433	0.00185832	0.2147	0.212	0.2116	0.212767	0.00168622	0.146	0.1484	0.1464	0.146933	0.00128582	0.2561	0.2527	0.2519	0.253567	0.0022301	0.1537	0.152	0.1578	0.1545	0.00298162	0.257	0.2532	0.2616	0.257267	0.00420634	0.1587	0.1583	0.1357	0.1509
11.2481	0.2092	0.2292	0.3044	0.2476	0.0501964	0.1651	0.1626	0.1474	0.158367	0.00957931	0.284	0.2833	0.2752	0.280833	0.00489115	0.2005	0.1963	0.1963	0.1977	0.00242487	0.2206	0.2195	0.2155	0.218533	0.0026839	0.147	0.1487	0.1483	0.148	0.00088882	0.2663	0.2628	0.2627	0.263933	0.0020502	0.1563	0.1542	0.1598	0.156767	0.00282901	0.2658	0.2641	0.2734	0.267767	0.00495211	0.1598	0.1592	0.1368	0.151933
11.5097	0.2178	0.2393	0.3165	0.257867	0.0519034	0.1675	0.1622	0.1474	0.159033	0.0104175	0.2975	0.2961	0.2885	0.294033	0.00484286	0.2068	0.2019	0.2025	0.203733	0.0026727	0.228	0.2254	0.2232	0.225533	0.00240278	0.1484	0.1504	0.1496	0.149467	0.00100665	0.278	0.2746	0.2733	0.2753	0.00242693	0.1585	0.1562	0.1637	0.159467	0.00384231	0.2807	0.2753	0.2865	0.280833	0.0056012	0.1602	0.1594	0.1377	0.152433
11.7713	0.2238	0.2462	0.3342	0.268067	0.058358	0.1672	0.1633	0.1491	0.159867	0.00952592	0.3112	0.309	0.3009	0.307033	0.00542432	0.2131	0.2092	0.2101	0.2108	0.00204206	0.2353	0.2325	0.231	0.232933	0.00218251	0.15	0.151	0.1514	0.1508	0.000721106	0.2888	0.2856	0.2832	0.285867	0.00280951	0.1598	0.1576	0.1652	0.160867	0.00391067	0.2938	0.2893	0.3005	0.294533	0.0056359	0.1618	0.1608	0.1383	0.153633
12.0328	0.2328	0.2598	0.3527	0.281767	0.062896	0.1687	0.1672	0.1492	0.1617	0.0108513	0.3254	0.3267	0.3168	0.322967	0.0053799	0.2196	0.2171	0.2147	0.217133	0.00245017	0.2438	0.2428	0.2394	0.242	0.00230651	0.151	0.153	0.152	0.152	0.001	0.3039	0.3009	0.3001	0.301633	0.00200333	0.1624	0.1602	0.1684	0.163667	0.00424421	0.3083	0.3	0.3141	0.307467	0.00708683	0.1634	0.1619	0.1389	0.154733
12.2944	0.2408	0.2689	0.3692	0.292967	0.0674985	0.1699	0.1649	0.1509	0.1619	0.00984886	0.3398	0.3384	0.3299	0.336033	0.00535755	0.2284	0.2247	0.2251	0.226067	0.0020306	0.2544	0.2502	0.245	0.249867	0.00470886	0.1527	0.1535	0.154	0.1534	0.00065574	0.316	0.3156	0.3111	0.314233	0.00272091	0.1647	0.1618	0.169	0.165167	0.00362262	0.3238	0.3173	0.3303	0.3238	0.00650001	0.1628	0.1622	0.1399	0.154967
12.556	0.2511	0.2802	0.3896	0.306967	0.0730267	0.171	0.1665	0.1517	0.163067	0.0100977	0.3559	0.3543	0.3438	0.351333	0.00657291	0.2373	0.2342	0.2328	0.234767	0.00230289	0.2633	0.2589	0.2558	0.259333	0.00376873	0.1546	0.1557	0.1563	0.155533	0.000862168	0.3314	0.3299	0.3247	0.328667	0.00351616	0.1668	0.1642	0.1718	0.1676	0.00386265	0.3403	0.3329	0.3448	0.339333	0.00600861	0.1639	0.1635	0.1411	0.156167
12.8176	0.2604	0.2939	0.4099	0.3214	0.0784522	0.1715	0.1817	0.1525	0.168567	0.0148194	0.3737	0.3697	0.3626	0.368667	0.00562168	0.2463	0.2408	0.2413	0.2428	0.00304138	0.2766	0.2692	0.2649	0.270233	0.00591805	0.1563	0.1578	0.1574	0.157167	0.00077675	0.3515	0.3483	0.3425	0.347433	0.00456217	0.1689	0.1664	0.1757	0.170333	0.00481283	0.3598	0.3507	0.3639	0.358133	0.00675599	0.1649	0.1636	0.1407	0.1564
13.0792	0.2728	0.3093	0.4311	0.337733	0.0828919	0.1736	0.1691	0.1539	0.165533	0.010323	0.3941	0.3933	0.3784	0.3886	0.00884251	0.2588	0.2537	0.2534	0.2553	0.0030348	0.2853	0.2814	0.2765	0.281067	0.00440946	0.1584	0.1594	0.1598	0.1592	0.000721108	0.3673	0.3656	0.3612	0.3647	0.00314801	0.1731	0.1701	0.1784	0.173867	0.00420277	0.3785	0.3681	0.385	0.3772	0.00852467	0.1675	0.1668	0.1427	0.159
13.3407	0.287	0.3224	0.4554	0.354933	0.0887888	0.173	0.1692	0.1535	0.165233	0.0103375	0.4133	0.411	0.3989	0.407733	0.00773585	0.2696	0.2631	0.2655	0.266067	0.00328684	0.2986	0.2919	0.2891	0.2932	0.00488159	0.1603	0.162	0.1602	0.160833	0.0010116	0.3849	0.3825	0.3783	0.3819	0.00334065	0.1751	0.1717	0.1818	0.1762	0.00513906	0.3995	0.3879	0.4031	0.396833	0.00794314	0.1675	0.1672	0.143	0.159233
13.6023	0.3012	0.3383	0.4812	0.373567	0.0950411	0.1759	0.1778	0.1575	0.1704	0.011212	0.4366	0.4362	0.423	0.431933	0.00773907	0.2809	0.276	0.2734	0.276767	0.00380832	0.3122	0.3077	0.3047	0.3082	0.00377493	0.1624	0.164	0.1634	0.163267	0.000808288	0.4063	0.4049	0.3991	0.403433	0.00381751	0.1776	0.1751	0.1837	0.1788	0.0044238	0.4233	0.41	0.4278	0.420367	0.00925545	0.1709	0.1695	0.145	0.1618
13.8639	0.3162	0.3564	0.51	0.3942	0.10228	0.176	0.1883	0.1584	0.174233	0.0150281	0.4607	0.4576	0.4451	0.454467	0.00825853	0.2949	0.2884	0.2886	0.290633	0.0036964	0.3279	0.3205	0.3194	0.3226	0.00462276	0.164	0.1659	0.1647	0.164867	0.000960904	0.4298	0.4285	0.4215	0.4266	0.0044643	0.181	0.1797	0.1883	0.183	0.00463573	0.4483	0.4337	0.4514	0.444467	0.00945217	0.1716	0.1701	0.1468	0.162833
14.1255	0.3341	0.3776	0.5348	0.4155	0.105581	0.1772	0.1747	0.1581	0.17	0.0103812	0.4836	0.4844	0.4695	0.479167	0.00838113	0.3083	0.301	0.3008	0.303367	0.00427356	0.3454	0.3379	0.3353	0.339533	0.00524436	0.1654	0.1674	0.1668	0.166533	0.00102632	0.4568	0.4526	0.4484	0.4526	0.00420001	0.1854	0.1823	0.1926	0.186767	0.00528425	0.4714	0.4583	0.4758	0.4685	0.0091033	0.1726	0.1722	0.1469	0.1639
14.3871	0.3505	0.3964	0.561	0.435967	0.110687	0.1772	0.1853	0.1596	0.174033	0.0131394	0.51	0.5051	0.4905	0.501867	0.0101441	0.3229	0.316	0.3147	0.317867	0.00440718	0.3615	0.3527	0.3483	0.354167	0.0067211	0.1676	0.1688	0.1691	0.1685	0.000793722	0.476	0.4729	0.4693	0.472733	0.00335311	0.1884	0.1845	0.1955	0.189467	0.00557704	0.4967	0.4829	0.4986	0.492733	0.00856874	0.175	0.1731	0.1473	0.165133
14.6487	0.3692	0.4206	0.5958	0.461867	0.118803	0.1793	0.1797	0.1623	0.173767	0.00993243	0.5424	0.5333	0.5199	0.531867	0.0113183	0.3399	0.332	0.3307	0.3342	0.00497895	0.3775	0.3698	0.3651	0.3708	0.00626019	0.1714	0.1728	0.1721	0.1721	0.000700004	0.5017	0.4991	0.4977	0.4995	0.00202977	0.1921	0.189	0.2001	0.193733	0.00572742	0.5236	0.5106	0.5259	0.520033	0.00825007	0.1776	0.1759	0.1504	0.167967
14.9102	0.3896	0.4419	0.6254	0.485633	0.123834	0.1818	0.1857	0.1641	0.1772	0.0115113	0.5615	0.5581	0.5411	0.553567	0.0109295	0.3565	0.3458	0.3433	0.348533	0.00701165	0.3961	0.3878	0.3847	0.389533	0.00589435	0.1727	0.1753	0.1742	0.174067	0.00130512	0.523	0.5256	0.5183	0.5223	0.00370001	0.1955	0.1943	0.2043	0.198033	0.00546016	0.5542	0.5386	0.5531	0.548633	0.00870649	0.1783	0.1775	0.1517	0.169167
15.1719	0.4072	0.4636	0.6524	0.507733	0.12842	0.1832	0.19	0.1664	0.179867	0.012148	0.5919	0.5838	0.5693	0.581667	0.01145	0.3769	0.3636	0.364	0.368167	0.00756593	0.4176	0.4074	0.4037	0.409567	0.00719885	0.1749	0.1764	0.1754	0.175567	0.000763767	0.5487	0.5506	0.5428	0.547367	0.00406734	0.2005	0.1981	0.2092	0.2026	0.00584037	0.5809	0.5623	0.5791	0.5741	0.0102586	0.1813	0.1798	0.1525	0.1712
15.4334	0.4328	0.488	0.6881	0.5363	0.134329	0.186	0.1881	0.1672	0.180433	0.0115084	0.6222	0.6185	0.6012	0.613967	0.01121	0.3915	0.379	0.3791	0.3832	0.00718818	0.4416	0.4296	0.4247	0.431967	0.00869502	0.1771	0.1795	0.1804	0.179	0.00170587	0.5816	0.581	0.5758	0.579467	0.00318956	0.2045	0.2035	0.2126	0.206867	0.00499032	0.6128	0.5923	0.6112	0.605433	0.0114019	0.184	0.1834	0.154	0.1738
15.695	0.453	0.5155	0.7203	0.562933	0.13982	0.1867	0.1904	0.1695	0.1822	0.011153	0.6518	0.6444	0.6266	0.640933	0.0129527	0.4137	0.4007	0.3965	0.403633	0.00896736	0.4642	0.451	0.4437	0.452967	0.0103905	0.1792	0.1814	0.1809	0.1805	0.00115326	0.6133	0.613	0.603	0.609767	0.00586203	0.2087	0.2079	0.2201	0.212233	0.00682446	0.6437	0.6272	0.641	0.6373	0.00885042	0.1852	0.1837	0.1549	0.1746
15.9566	0.4738	0.5375	0.7523	0.587867	0.145922	0.1888	0.1997	0.171	0.1865	0.0144876	0.6851	0.6771	0.6568	0.673	0.0145887	0.4365	0.4203	0.4182	0.425	0.0100145	0.4831	0.4725	0.4661	0.4739	0.00858603	0.184	0.185	0.1844	0.184467	0.000503323	0.6415	0.641	0.634	0.638833	0.00419324	0.2137	0.2125	0.2256	0.217267	0.00724178	0.6807	0.659	0.676	0.6719	0.0114162	0.1878	0.1861	0.1559	0.1766
16.2182	0.5025	0.5687	0.7848	0.618667	0.147634	0.1916	0.1959	0.1723	0.1866	0.0125694	0.72	0.7107	0.6907	0.707133	0.0149721	0.4556	0.4412	0.437	0.4446	0.00975499	0.5152	0.5002	0.4913	0.502233	0.0120791	0.1876	0.1878	0.1876	0.187667	0.000115472	0.6812	0.6765	0.6675	0.675067	0.00696157	0.2193	0.2172	0.2308	0.222433	0.00732143	0.7143	0.6918	0.7133	0.706467	0.0127115	0.1898	0.1887	0.1573	0.1786
16.4797	0.5304	0.5967	0.802	0.643033	0.141604	0.1933	0.2042	0.176	0.191167	0.0142205	0.752	0.7418	0.7251	0.739633	0.0135803	0.4815	0.4665	0.4595	0.469167	0.0112398	0.5393	0.5268	0.5199	0.528667	0.00983379	0.1917	0.1934	0.1914	0.192167	0.00107858	0.7095	0.7128	0.7008	0.7077	0.00619921	0.2256	0.2231	0.2388	0.229167	0.00843584	0.7513	0.729	0.7484	0.7429	0.0121248	0.1933	0.1916	0.1591	0.181333
16.7414	0.5577	0.6244	0.8075	0.6632	0.129341	0.1957	0.202	0.177	0.191567	0.0130024	0.777	0.77	0.753	0.766667	0.0123423	0.5024	0.4886	0.482	0.491	0.0104096	0.5654	0.5502	0.5427	0.552767	0.0115656	0.1943	0.1947	0.1933	0.1941	0.000721114	0.7435	0.7464	0.7283	0.7394	0.00972164	0.2301	0.2295	0.246	0.2352	0.00935789	0.7811	0.7624	0.7818	0.7751	0.0110041	0.1958	0.1942	0.1608	0.1836
17.0029	0.5838	0.6588	0.8178	0.6868	0.119486	0.1969	0.2147	0.1783	0.196633	0.0182015	0.7938	0.7941	0.7837	0.790533	0.00591974	0.5251	0.5065	0.502	0.5112	0.0122462	0.596	0.5817	0.5709	0.582867	0.0125906	0.1967	0.1975	0.1976	0.197267	0.000493288	0.778	0.7735	0.7608	0.770767	0.00891983	0.2363	0.2333	0.2494	0.239667	0.00856174	0.7955	0.7896	0.8027	0.795933	0.00656073	0.1981	0.1962	0.161	0.1851
17.2645	0.6112	0.6892	0.8198	0.706733	0.1054	0.1995	0.2093	0.1828	0.1972	0.0133989	0.7987	0.7973	0.7884	0.7948	0.00558658	0.5518	0.5347	0.5283	0.538267	0.0121492	0.6233	0.6078	0.5969	0.609333	0.0132666	0.2008	0.2013	0.201	0.201033	0.000251658	0.7976	0.7879	0.7742	0.786567	0.0117568	0.2417	0.2416	0.2571	0.2468	0.00892019	0.8037	0.8028	0.8136	0.8067	0.0059925	0.2025	0.1994	0.1632	0.188367
17.5261	0.641	0.7232	0.8249	0.7297	0.0921221	0.2034	0.2138	0.1832	0.200133	0.0155593	0.8026	0.8034	0.7962	0.800733	0.00394632	0.5775	0.5604	0.5532	0.5637	0.0124816	0.6521	0.6352	0.6274	0.638233	0.0126263	0.2055	0.2059	0.2045	0.2053	0.000721108	0.804	0.796	0.7799	0.7933	0.0122748	0.2508	0.2475	0.2655	0.2546	0.0095828	0.8101	0.8056	0.8188	0.8115	0.00671043	0.2036	0.2024	0.1634	0.1898
17.7877	0.674	0.7547	0.8292	0.752633	0.0776206	0.2048	0.2138	0.1853	0.2013	0.0145688	0.8076	0.808	0.802	0.805867	0.00335462	0.6052	0.5874	0.5784	0.590333	0.0136387	0.6851	0.6715	0.6617	0.672767	0.0117513	0.2076	0.2091	0.2091	0.2086	0.000866023	0.8117	0.8034	0.7869	0.800667	0.0126239	0.2573	0.2564	0.273	0.262233	0.00933507	0.812	0.8117	0.8238	0.815833	0.00690099	0.2062	0.205	0.1646	0.191933
18.0493	0.7099	0.78	0.8303	0.7734	0.0604707	0.2092	0.2283	0.1895	0.209	0.0194008	0.8104	0.8091	0.8025	0.807333	0.00423595	0.63	0.609	0.6016	0.613533	0.0147327	0.7168	0.7014	0.6871	0.701767	0.0148534	0.2113	0.2128	0.2111	0.211733	0.000929156	0.8154	0.8055	0.7918	0.804233	0.0118509	0.2652	0.2613	0.2807	0.269067	0.0102617	0.8147	0.8147	0.8238	0.817733	0.0052539	0.2103	0.2073	0.1686	0.1954
18.3109	0.7393	0.7847	0.8284	0.784133	0.0445527	0.2122	0.2167	0.1922	0.207033	0.0130416	0.8096	0.8133	0.8029	0.8086	0.00527162	0.6655	0.6431	0.631	0.646533	0.0175044	0.7489	0.7331	0.7221	0.7347	0.0134714	0.2175	0.2162	0.2155	0.2164	0.00101489	0.8181	0.8079	0.7906	0.805533	0.0139019	0.2719	0.2697	0.2887	0.276767	0.010393	0.8169	0.8165	0.8266	0.82	0.00571927	0.2131	0.2109	0.1703	0.1981
18.5724	0.7695	0.7923	0.8331	0.7983	0.0322217	0.2142	0.2201	0.1946	0.209633	0.0133493	0.8132	0.8157	0.8099	0.812933	0.00290919	0.6918	0.6675	0.6585	0.6726	0.0172258	0.7792	0.7663	0.7539	0.766467	0.0126508	0.2202	0.2212	0.2211	0.220833	0.000550758	0.8262	0.8168	0.801	0.814667	0.0127347	0.2808	0.2774	0.2989	0.2857	0.0115573	0.823	0.8185	0.8298	0.823767	0.00568889	0.2151	0.2115	0.1711	0.199233
18.834	0.7776	0.7991	0.8353	0.804	0.0291604	0.2184	0.2291	0.1978	0.2151	0.0159088	0.8152	0.8183	0.8092	0.814233	0.00462638	0.7269	0.7036	0.6917	0.7074	0.017905	0.7899	0.7835	0.7764	0.783267	0.00675301	0.228	0.2293	0.2266	0.227967	0.00135031	0.8266	0.8177	0.7983	0.8142	0.014471	0.2912	0.2885	0.311	0.2969	0.0122853	0.823	0.8217	0.8329	0.825867	0.00612563	0.2181	0.217	0.1742	0.2031
19.0956	0.7798	0.8006	0.8357	0.805367	0.0282532	0.2218	0.2261	0.2014	0.216433	0.0131956	0.8164	0.8212	0.8108	0.816133	0.00520512	0.7584	0.7345	0.723	0.738633	0.0180583	0.796	0.7883	0.7844	0.789567	0.00590283	0.232	0.2324	0.2309	0.231767	0.000776742	0.8307	0.8193	0.8001	0.8167	0.0154648	0.2992	0.2991	0.3224	0.3069	0.0134235	0.8259	0.8269	0.8341	0.828967	0.00447362	0.2225	0.2192	0.1757	0.2058
19.3572	0.785	0.8042	0.8373	0.808833	0.0264561	0.2254	0.2274	0.2039	0.2189	0.0130288	0.8166	0.8208	0.811	0.816133	0.00491665	0.776	0.7631	0.7561	0.765067	0.0100947	0.8007	0.7903	0.7869	0.792633	0.00718982	0.237	0.2377	0.2363	0.237	0.000699997	0.8319	0.8205	0.8031	0.8185	0.0145038	0.3085	0.3082	0.3312	0.315967	0.0131933	0.8281	0.8236	0.8372	0.829633	0.00692844	0.2248	0.2223	0.1775	0.2082
19.6188	0.7878	0.8052	0.8406	0.8112	0.0269065	0.2287	0.2328	0.2068	0.222767	0.0139787	0.8179	0.8213	0.8148	0.818	0.00325116	0.7811	0.774	0.7784	0.777833	0.00358375	0.8053	0.7978	0.7906	0.7979	0.00735051	0.2437	0.2439	0.2415	0.243033	0.00133166	0.8375	0.8251	0.8041	0.822233	0.0168835	0.3193	0.3206	0.3433	0.327733	0.0134968	0.8281	0.8262	0.8396	0.8313	0.00725052	0.2282	0.225	0.1802	0.211133
19.8804	0.7881	0.806	0.8403	0.811467	0.0265259	0.2343	0.2431	0.2129	0.2301	0.0155319	0.8197	0.8215	0.8139	0.818367	0.00397157	0.7861	0.7801	0.7898	0.785333	0.00489523	0.8033	0.7956	0.7906	0.7965	0.00639767	0.2485	0.2484	0.2456	0.2475	0.00164621	0.8342	0.8235	0.802	0.8199	0.0163991	0.3284	0.3304	0.3528	0.3372	0.013547	0.8319	0.827	0.8437	0.8342	0.00858427	0.2334	0.2304	0.1859	0.216567
20.1419	0.792	0.8063	0.8455	0.8146	0.0276989	0.2397	0.2447	0.2184	0.234267	0.0139665	0.8245	0.8265	0.8179	0.822967	0.00450037	0.7899	0.7847	0.794	0.789533	0.00466086	0.8122	0.8052	0.8009	0.8061	0.00570352	0.2558	0.2558	0.2547	0.255433	0.000635087	0.842	0.8318	0.8085	0.827433	0.0171716	0.3443	0.3429	0.3688	0.352	0.0145661	0.8342	0.8283	0.8427	0.835067	0.00723902	0.2377	0.234	0.188	0.2199
20.4035	0.7894	0.8079	0.8462	0.8145	0.0289695	0.244	0.2605	0.2214	0.241967	0.0196292	0.8226	0.8273	0.8199	0.823267	0.00374479	0.792	0.7865	0.7981	0.7922	0.00580259	0.8121	0.8072	0.8012	0.806833	0.00545925	0.263	0.2612	0.2582	0.2608	0.00242488	0.8438	0.8318	0.8061	0.827233	0.0192604	0.3513	0.3553	0.3826	0.363067	0.0170342	0.8365	0.8291	0.8475	0.8377	0.00925852	0.2426	0.2387	0.1906	0.223967
20.6651	0.7911	0.8118	0.8459	0.816267	0.0276717	0.2486	0.2537	0.2249	0.2424	0.0153685	0.8254	0.8244	0.8181	0.822633	0.00395771	0.7942	0.7892	0.8016	0.795	0.00623857	0.8127	0.8053	0.799	0.805667	0.00685733	0.2691	0.2671	0.2652	0.267133	0.00195022	0.8429	0.8296	0.8082	0.8269	0.0175068	0.3665	0.3664	0.3941	0.375667	0.0159638	0.8377	0.8329	0.8489	0.839833	0.00821058	0.2463	0.2419	0.1939	0.227367
20.9267	0.7911	0.8102	0.8502	0.817167	0.0301596	0.256	0.2628	0.2317	0.250167	0.01635	0.8295	0.8319	0.8229	0.8281	0.00466048	0.7937	0.7911	0.8032	0.796	0.00636946	0.8183	0.8106	0.8062	0.8117	0.00612453	0.2777	0.2764	0.2733	0.2758	0.00226054	0.8483	0.8362	0.8152	0.833233	0.0167482	0.3798	0.3788	0.4119	0.390167	0.0188283	0.8415	0.8332	0.8515	0.842067	0.00916315	0.2549	0.2502	0.1989	0.234667
21.1883	0.792	0.8126	0.8519	0.818833	0.0304326	0.2612	0.2671	0.2373	0.2552	0.0157801	0.8282	0.8273	0.8208	0.825433	0.00403773	0.7925	0.7922	0.8065	0.797067	0.00817088	0.8169	0.8076	0.8036	0.809367	0.00682373	0.282	0.2817	0.2794	0.281033	0.00142244	0.8472	0.8351	0.8112	0.831167	0.0183195	0.3952	0.3934	0.4244	0.404333	0.0174015	0.8434	0.8334	0.8551	0.843967	0.0108611	0.258	0.2546	0.2038	0.2388
21.4498	0.7925	0.8135	0.8559	0.820633	0.0322963	0.2645	0.2768	0.2431	0.261467	0.0170535	0.8303	0.8333	0.8234	0.829	0.0050764	0.7915	0.7911	0.8053	0.795967	0.00808538	0.8194	0.8147	0.8059	0.813333	0.006853	0.2934	0.2917	0.2873	0.2908	0.00314802	0.8486	0.8399	0.8174	0.8353	0.0161006	0.4105	0.4104	0.44	0.4203	0.0170608	0.845	0.8356	0.8558	0.845467	0.0101081	0.266	0.2604	0.2059	0.2441
21.7114	0.7955	0.8155	0.8564	0.822467	0.031042	0.2721	0.2915	0.2478	0.270467	0.0218957	0.832	0.8345	0.8242	0.830233	0.00537248	0.7962	0.7932	0.8083	0.799233	0.00799396	0.8223	0.8168	0.8092	0.8161	0.00657801	0.3026	0.302	0.2953	0.299967	0.00405256	0.8521	0.8418	0.8199	0.837933	0.0164446	0.4253	0.4271	0.4575	0.436633	0.0180935	0.8486	0.8365	0.858	0.8477	0.0107782	0.2708	0.2675	0.2117	0.25
21.973	0.7946	0.8168	0.8566	0.822667	0.0314136	0.2788	0.2882	0.2543	0.273767	0.0175015	0.8317	0.8336	0.8232	0.8295	0.00553806	0.7966	0.7934	0.8101	0.800033	0.00886361	0.8237	0.8156	0.8086	0.815967	0.00755668	0.3091	0.3085	0.3073	0.3083	0.000916514	0.8533	0.8433	0.8219	0.8395	0.0160412	0.4412	0.4419	0.4813	0.4548	0.0229523	0.8467	0.8342	0.8597	0.846867	0.0127508	0.2755	0.2747	0.215	0.255067
22.2346	0.7982	0.8215	0.8635	0.827733	0.0330932	0.2861	0.3103	0.2595	0.2853	0.0254094	0.8363	0.8377	0.8293	0.834433	0.00450038	0.7969	0.7936	0.807	0.799167	0.00698163	0.824	0.8207	0.8128	0.819167	0.00575529	0.319	0.3177	0.3116	0.3161	0.00395095	0.8563	0.8494	0.8224	0.8427	0.0179156	0.4534	0.4562	0.4958	0.468467	0.0237127	0.8532	0.8406	0.8636	0.852467	0.0115175	0.2844	0.278	0.2201	0.260833
22.4962	0.7961	0.8167	0.8626	0.825133	0.0340427	0.2915	0.317	0.2687	0.2924	0.0241626	0.8386	0.8383	0.8284	0.8351	0.00580429	0.7986	0.7959	0.8119	0.802133	0.00856525	0.8291	0.8189	0.8155	0.821167	0.00707766	0.3259	0.3263	0.3216	0.3246	0.00260576	0.8602	0.8502	0.8244	0.844933	0.018472	0.473	0.4746	0.5115	0.486367	0.0217808	0.8545	0.8428	0.866	0.854433	0.0116001	0.2931	0.285	0.2217	0.2666
22.7578	0.7955	0.8232	0.8666	0.828433	0.0358377	0.3002	0.3159	0.2755	0.2972	0.0203664	0.8406	0.8429	0.8327	0.838733	0.00535006	0.7969	0.7952	0.8088	0.8003	0.00741013	0.833	0.8252	0.8134	0.823867	0.00986781	0.3337	0.3342	0.3301	0.332667	0.00223681	0.8653	0.8547	0.826	0.848667	0.0203328	0.4892	0.4921	0.5326	0.504633	0.0242632	0.8565	0.8415	0.8668	0.854933	0.0127226	0.2981	0.2929	0.2287	0.273233
23.0194	0.7973	0.8226	0.8649	0.828267	0.0341544	0.3081	0.3172	0.2831	0.3028	0.017657	0.8428	0.8426	0.8327	0.839367	0.00577436	0.8002	0.7982	0.8104	0.802933	0.00654319	0.8328	0.8265	0.8174	0.825567	0.00774231	0.3454	0.3452	0.3395	0.343367	0.00335012	0.8664	0.8575	0.8315	0.8518	0.0181348	0.5074	0.5093	0.5547	0.5238	0.0267771	0.8605	0.8441	0.8726	0.859067	0.014304	0.3043	0.2985	0.2331	0.278633
23.2809	0.7986	0.8235	0.8701	0.830733	0.0362947	0.3182	0.3297	0.291	0.312967	0.0198737	0.8426	0.8469	0.8325	0.840667	0.00739212	0.8013	0.7987	0.8135	0.8045	0.0079019	0.8337	0.8256	0.8157	0.825	0.00901499	0.3577	0.3561	0.3499	0.354567	0.00411986	0.8702	0.8598	0.8304	0.853467	0.020642	0.5277	0.5313	0.5767	0.545233	0.0273103	0.8638	0.8466	0.8729	0.8611	0.0133563	0.3137	0.306	0.2404	0.2867
23.5425	0.7982	0.8273	0.8747	0.8334	0.0386131	0.3262	0.3389	0.2995	0.321533	0.0201103	0.8475	0.8485	0.8331	0.843033	0.00861704	0.8017	0.7982	0.8105	0.803467	0.00633746	0.8366	0.8321	0.8196	0.829433	0.00880815	0.3671	0.3646	0.3622	0.364633	0.00245017	0.8748	0.8634	0.8335	0.857233	0.0213294	0.5486	0.5504	0.5999	0.5663	0.0291124	0.8657	0.8469	0.8765	0.863033	0.0149791	0.3219	0.314	0.2458	0.2939
23.8041	0.7997	0.8275	0.8757	0.8343	0.0384536	0.3342	0.349	0.3081	0.330433	0.0207085	0.8466	0.8462	0.8365	0.8431	0.00571927	0.8034	0.7982	0.8107	0.8041	0.00627933	0.8372	0.8306	0.8195	0.8291	0.00894481	0.3779	0.373	0.3705	0.3738	0.00376431	0.8744	0.8675	0.8371	0.859667	0.0198455	0.5629	0.5676	0.6173	0.5826	0.0301428	0.87	0.8505	0.8818	0.867433	0.0158071	0.3296	0.3203	0.2514	0.300433
24.0657	0.8029	0.8304	0.8792	0.8375	0.0386423	0.3451	0.3603	0.3184	0.341267	0.0212114	0.8502	0.8512	0.8384	0.8466	0.00711898	0.8036	0.802	0.8144	0.806667	0.00674489	0.8395	0.8333	0.822	0.8316	0.00887298	0.3909	0.3867	0.3829	0.386833	0.00400166	0.8772	0.8704	0.8394	0.862333	0.0201498	0.5817	0.5915	0.637	0.6034	0.0295081	0.8742	0.8493	0.8818	0.868433	0.0170001	0.3401	0.3309	0.2588	0.309933
24.3273	0.8011	0.8318	0.8839	0.838933	0.0418584	0.358	0.3796	0.3291	0.355567	0.0253378	0.8549	0.8552	0.8453	0.8518	0.00563115	0.8047	0.8019	0.8157	0.807433	0.00729473	0.8455	0.8397	0.8269	0.837367	0.00951699	0.403	0.3981	0.3951	0.398733	0.0039879	0.886	0.8748	0.8486	0.8698	0.0191948	0.6071	0.6134	0.6528	0.624433	0.0247674	0.8786	0.8543	0.8879	0.8736	0.017349	0.3492	0.3411	0.2668	0.319033
24.5889	0.8044	0.833	0.8864	0.841267	0.0416203	0.3643	0.3819	0.336	0.360733	0.0231569	0.8544	0.8563	0.8434	0.851367	0.00696443	0.8061	0.8031	0.8163	0.8085	0.00691953	0.8472	0.8403	0.826	0.837833	0.0108131	0.4139	0.4129	0.4069	0.411233	0.00378594	0.8875	0.8799	0.8476	0.871667	0.0211859	0.6258	0.6325	0.6789	0.645733	0.0289179	0.8788	0.8558	0.89	0.874867	0.017436	0.356	0.3489	0.2706	0.325167
24.8504	0.8032	0.8321	0.8895	0.8416	0.0439273	0.3789	0.399	0.3502	0.376033	0.024526	0.8569	0.8582	0.8414	0.852167	0.00934682	0.8065	0.802	0.8169	0.808467	0.00764222	0.8486	0.8381	0.8284	0.838367	0.0101026	0.4264	0.4219	0.4171	0.4218	0.0046508	0.8917	0.8792	0.8528	0.874567	0.0198596	0.6428	0.653	0.7036	0.666467	0.0325603	0.884	0.8577	0.8956	0.8791	0.0194193	0.3721	0.3616	0.2787	0.337467
25.112						0.392	0.4094	0.3606	0.387333	0.0247324																																				0.3807	0.3703	0.2873	0.3461
25.3736						0.4005	0.4197	0.3713	0.397167	0.0243716																																				0.3898	0.3795	0.2938	0.354367
25.6352						0.4121	0.4352	0.384	0.410433	0.0256407																																				0.4037	0.391	0.3032	0.365967
25.8968						0.4238	0.4487	0.3957	0.422733	0.0265161																																				0.4167	0.4043	0.3105	0.377167
[truncated: 51 more columns]

## Sheet: Figure 4e
Time (hr)	G278K/M279Y/S280V-1	G278K/M279Y/S280V-2	G278K/M279Y/S280V-3	G278K/M279Y/S280V-ave	G278K/M279Y/S280V-sd	M279Y-1	M279Y-2	M279Y-3	M279Y-ave	M279Y-sd	M279Y+DOX-1	M279Y+DOX-2	M279Y+DOX-3	M279Y+DOX-ave	M279Y+DOX-sd	S280A-1	S280A-2	S280A-3	S280A-ave	S280A-sd	S280A+DOX-1	S280A+DOX-2	S280A+DOX-3	S280A+DOX-ave	S280A+DOX-sd	S280Y-1	S280Y-2	S280Y-3	S280Y-ave	S280Y-sd	S280Y+DOX-1	S280Y+DOX-2	S280Y+DOX-3	S280Y+DOX-ave	S280Y+DOX-sd	K606A-1	K606A-2	K606A-3	K606A-ave	K606A-sd	K606A+DOX-1	K606A+DOX-2	K606A+DOX-3	K606A+DOX-ave	K606A+DOX-sd	Y607A-1	Y607A-2	Y607A-3	Y607A-ave
0	0.153	0.1551	0.1531	0.153733	0.00118463	0.1502	0.1492	0.1538	0.151067	0.00241936	0.1294	0.1309	0.1326	0.130967	0.00160104	0.1318	0.1354	0.1324	0.1332	0.00192873	0.1346	0.1372	0.1396	0.137133	0.00250066	0.1283	0.1291	0.1285	0.128633	0.000416332	0.133	0.1323	0.1298	0.1317	0.00168226	0.1506	0.1507	0.1511	0.1508	0.000264571	0.129	0.1308	0.1312	0.130333	0.0011719	0.1495	0.1513	0.1517	0.150833
0.261583	0.153	0.1573	0.1518	0.154033	0.00289194	0.1499	0.1498	0.1535	0.151067	0.00210792	0.1289	0.1304	0.1323	0.130533	0.00170392	0.1329	0.1358	0.1334	0.134033	0.00155027	0.1343	0.137	0.1392	0.136833	0.00245425	0.1278	0.1286	0.1278	0.128067	0.000461879	0.1326	0.1317	0.1294	0.131233	0.00165025	0.1507	0.1502	0.1515	0.1508	0.000655747	0.1287	0.13	0.1305	0.129733	0.000929156	0.1495	0.1509	0.1513	0.150567
0.523167	0.153	0.1568	0.1524	0.154067	0.00238607	0.1502	0.1497	0.1536	0.151167	0.00212211	0.1292	0.1318	0.1334	0.131467	0.00211975	0.1326	0.1363	0.1329	0.133933	0.00205508	0.1341	0.137	0.1389	0.136667	0.00241729	0.1282	0.1473	0.128	0.1345	0.0110856	0.1333	0.1323	0.1298	0.1318	0.00180278	0.1504	0.1507	0.1514	0.150833	0.000513161	0.1297	0.1308	0.1309	0.130467	0.000665827	0.1493	0.1514	0.1516	0.150767
0.78475	0.1523	0.1551	0.1524	0.153267	0.0015885	0.1499	0.1496	0.1538	0.1511	0.00234307	0.1292	0.1308	0.1328	0.130933	0.0018037	0.1327	0.1364	0.1332	0.1341	0.00200749	0.1344	0.1374	0.1395	0.1371	0.00256321	0.1283	0.1291	0.1278	0.1284	0.00065574	0.1328	0.1319	0.1296	0.131433	0.00165025	0.1503	0.1505	0.1515	0.150767	0.000642912	0.129	0.1303	0.131	0.1301	0.00101489	0.1494	0.1516	0.1515	0.150833
1.04633	0.1531	0.1561	0.1533	0.154167	0.0016773	0.1498	0.1496	0.1533	0.1509	0.00208087	0.1294	0.1311	0.1335	0.131333	0.00205993	0.1335	0.1363	0.1334	0.1344	0.00164621	0.1345	0.1374	0.1402	0.137367	0.00285015	0.1282	0.1293	0.1282	0.128567	0.000635087	0.1332	0.1318	0.1303	0.131767	0.00145029	0.1504	0.1504	0.1514	0.150733	0.000577351	0.1287	0.131	0.1306	0.1301	0.00122882	0.1498	0.1513	0.151	0.1507
1.30792	0.1534	0.1569	0.1528	0.154367	0.00221435	0.1499	0.1498	0.1535	0.151067	0.00210792	0.1295	0.1315	0.1329	0.1313	0.0017088	0.1333	0.136	0.1333	0.1342	0.00155885	0.1349	0.1378	0.1395	0.1374	0.00232594	0.1286	0.129	0.1281	0.128567	0.000450925	0.1333	0.1326	0.13	0.131967	0.00173878	0.1503	0.1508	0.1515	0.150867	0.000602774	0.1292	0.1302	0.1305	0.129967	0.000680689	0.1495	0.1514	0.1517	0.150867
1.5695	0.1528	0.1567	0.1525	0.154	0.00234308	0.1502	0.1495	0.1537	0.151133	0.00225018	0.1294	0.1329	0.1326	0.131633	0.00193993	0.1337	0.1372	0.1337	0.134867	0.00202073	0.1352	0.1381	0.1399	0.137733	0.00237136	0.1286	0.1293	0.1287	0.128867	0.000378592	0.1335	0.132	0.1299	0.1318	0.00180832	0.1508	0.1509	0.1516	0.1511	0.000435889	0.1288	0.1303	0.131	0.130033	0.00112398	0.1502	0.1518	0.1511	0.151033
1.83108	0.1537	0.1579	0.1536	0.155067	0.00245425	0.1508	0.1503	0.154	0.1517	0.00200749	0.131	0.133	0.133	0.132333	0.0011547	0.1339	0.1373	0.1347	0.1353	0.00177764	0.1349	0.1376	0.14	0.1375	0.00255147	0.1289	0.1296	0.1284	0.128967	0.000602774	0.1335	0.1327	0.1301	0.1321	0.00177764	0.1512	0.1509	0.1519	0.151333	0.000513154	0.1298	0.1309	0.1313	0.130667	0.000776742	0.15	0.1522	0.1517	0.1513
2.09267	0.1537	0.1569	0.1529	0.1545	0.00211661	0.1511	0.1503	0.1538	0.151733	0.00183394	0.1306	0.1326	0.1336	0.132267	0.00152752	0.1341	0.1371	0.1348	0.135333	0.0015695	0.1349	0.1375	0.1395	0.1373	0.00230651	0.1289	0.1297	0.1286	0.129067	0.000568625	0.1329	0.1323	0.1299	0.1317	0.00158746	0.151	0.1512	0.153	0.151733	0.00110152	0.1297	0.1306	0.1315	0.1306	0.0009	0.1503	0.1525	0.1523	0.1517
2.35425	0.1542	0.1575	0.1543	0.155333	0.00187705	0.1509	0.1504	0.1539	0.151733	0.00189297	0.1309	0.1324	0.134	0.132433	0.00155027	0.1342	0.1375	0.1352	0.135633	0.00169214	0.1356	0.1381	0.1404	0.138033	0.0024007	0.1297	0.13	0.1294	0.1297	0.000299998	0.1336	0.1327	0.1298	0.132033	0.00198578	0.1516	0.1518	0.1527	0.152033	0.000585948	0.1301	0.1309	0.1319	0.130967	0.00090185	0.1504	0.1525	0.1526	0.151833
2.61583	0.154	0.1577	0.1554	0.1557	0.00186816	0.1512	0.1527	0.1547	0.152867	0.00175594	0.1321	0.1338	0.1338	0.133233	0.000981495	0.1346	0.1378	0.1345	0.135633	0.00187705	0.1364	0.1384	0.1404	0.1384	0.002	0.1301	0.1307	0.1295	0.1301	0.000600003	0.1341	0.1331	0.131	0.132733	0.0015822	0.1523	0.1519	0.1533	0.1525	0.000721114	0.1307	0.132	0.1314	0.131367	0.000650637	0.1507	0.1533	0.1529	0.1523
2.87742	0.1551	0.159	0.1552	0.156433	0.00222336	0.1513	0.1517	0.1547	0.152567	0.00185831	0.1318	0.1339	0.1349	0.133533	0.0015822	0.1346	0.1386	0.1352	0.136133	0.00215716	0.1358	0.1389	0.1413	0.138667	0.00275741	0.1302	0.131	0.1303	0.1305	0.000435889	0.134	0.1331	0.1309	0.132667	0.00159479	0.1524	0.1524	0.1532	0.152667	0.000461879	0.1302	0.1316	0.1323	0.131367	0.00106927	0.1511	0.153	0.1534	0.1525
3.139	0.1551	0.159	0.1555	0.156533	0.00214554	0.1516	0.1512	0.1546	0.152467	0.00185831	0.1322	0.1337	0.1348	0.133567	0.00130512	0.1351	0.1387	0.1352	0.136333	0.0020502	0.1364	0.1394	0.1415	0.1391	0.0025632	0.1305	0.1319	0.13	0.1308	0.000984886	0.1345	0.1334	0.1311	0.133	0.00173493	0.1533	0.1526	0.1531	0.153	0.000360553	0.1305	0.1317	0.132	0.1314	0.000793722	0.1512	0.1535	0.1536	0.152767
3.40058	0.157	0.1615	0.1561	0.1582	0.0028931	0.1528	0.1526	0.1548	0.1534	0.00121655	0.1332	0.1356	0.1363	0.135033	0.00162583	0.1357	0.1393	0.1363	0.1371	0.00192873	0.1369	0.1394	0.1419	0.1394	0.00250001	0.1311	0.1318	0.1308	0.131233	0.000513161	0.1341	0.1334	0.131	0.132833	0.00162584	0.1534	0.1535	0.1544	0.153767	0.000550758	0.1313	0.1329	0.1325	0.132233	0.000832664	0.16	0.155	0.1546	0.156533
3.66217	0.1569	0.1608	0.1578	0.1585	0.00204205	0.1527	0.1521	0.1552	0.153333	0.00164418	0.1336	0.1359	0.1361	0.1352	0.00138925	0.136	0.1399	0.1365	0.137467	0.0021221	0.1372	0.1405	0.1424	0.140033	0.00263122	0.1313	0.132	0.1308	0.131367	0.000602774	0.1346	0.1341	0.1315	0.1334	0.00166433	0.154	0.1535	0.1548	0.1541	0.00065574	0.1311	0.1326	0.1327	0.132133	0.000896287	0.1524	0.1545	0.155	0.153967
3.92375	0.1574	0.1616	0.157	0.158667	0.0025482	0.1534	0.1534	0.1558	0.1542	0.00138564	0.1336	0.1359	0.1371	0.135533	0.00177858	0.1375	0.1402	0.1367	0.138133	0.00183394	0.1373	0.1405	0.1425	0.1401	0.00262297	0.1317	0.1322	0.1316	0.131833	0.000321455	0.1349	0.1336	0.1318	0.133433	0.00155671	0.1553	0.1543	0.1547	0.154767	0.000503324	0.1316	0.1325	0.1329	0.132333	0.000665828	0.1527	0.1554	0.155	0.154367
4.18533	0.1582	0.1617	0.1584	0.159433	0.00196554	0.1533	0.1528	0.1555	0.153867	0.00143643	0.1345	0.1367	0.1367	0.135967	0.00127017	0.1369	0.141	0.1374	0.138433	0.00223682	0.1374	0.1405	0.1431	0.140333	0.00285365	0.1323	0.1331	0.132	0.132467	0.000568625	0.1343	0.1341	0.1324	0.1336	0.00104403	0.155	0.1545	0.1559	0.155133	0.000709464	0.1322	0.1334	0.1339	0.133167	0.000873688	0.1534	0.1554	0.1555	0.154767
4.44692	0.1596	0.1626	0.1584	0.1602	0.00216333	0.1538	0.1539	0.1567	0.1548	0.00164621	0.1347	0.1372	0.1382	0.1367	0.00180278	0.138	0.1412	0.138	0.139067	0.00184753	0.138	0.1411	0.143	0.1407	0.00252389	0.1331	0.1332	0.1319	0.132733	0.000723421	0.1356	0.1345	0.1321	0.134067	0.00178979	0.1548	0.1555	0.1566	0.155633	0.000907378	0.1317	0.1328	0.1336	0.1327	0.000953941	0.1544	0.1561	0.1562	0.155567
4.7085	0.1611	0.1635	0.1611	0.1619	0.00138564	0.1551	0.1547	0.1606	0.1568	0.00329697	0.1351	0.1386	0.1379	0.1372	0.00185202	0.1387	0.1425	0.1382	0.1398	0.0023516	0.1386	0.141	0.1437	0.1411	0.00255147	0.1331	0.1346	0.1336	0.133767	0.000763761	0.1353	0.135	0.1328	0.134367	0.00136504	0.1565	0.1559	0.1569	0.156433	0.000503323	0.1322	0.1339	0.1339	0.133333	0.000981495	0.1553	0.1567	0.1575	0.1565
4.97008	0.1607	0.1651	0.1603	0.162033	0.00266333	0.1559	0.1547	0.1573	0.155967	0.00130128	0.1364	0.1381	0.139	0.137833	0.00132035	0.1388	0.142	0.1387	0.139833	0.00187706	0.1386	0.1408	0.1442	0.1412	0.00282134	0.1342	0.1342	0.1342	0.1342	0	0.1358	0.1351	0.133	0.134633	0.00145717	0.1566	0.1569	0.1578	0.1571	0.000624502	0.1321	0.1342	0.1341	0.133467	0.00118463	0.1551	0.1572	0.1574	0.156567
5.23167	0.1621	0.166	0.1616	0.163233	0.00240901	0.1553	0.1555	0.1582	0.156333	0.00161967	0.138	0.1397	0.1398	0.139167	0.0010116	0.1396	0.1429	0.1402	0.1409	0.00175784	0.1385	0.1419	0.1445	0.141633	0.00300887	0.1354	0.1359	0.1347	0.135333	0.000602774	0.1361	0.1354	0.133	0.134833	0.00162583	0.1577	0.1581	0.1586	0.158133	0.000450925	0.1332	0.134	0.1348	0.134	0.000799999	0.1571	0.1588	0.1585	0.158133
5.49325	0.1634	0.167	0.1636	0.164667	0.0020232	0.1559	0.1562	0.1586	0.1569	0.00147986	0.1375	0.1408	0.1402	0.1395	0.00175784	0.1397	0.1436	0.1398	0.141033	0.00222336	0.1401	0.1433	0.1454	0.142933	0.00266896	0.1361	0.1362	0.1364	0.136233	0.000152755	0.1366	0.1356	0.1335	0.135233	0.0015822	0.1586	0.1581	0.1593	0.158667	0.000602774	0.1331	0.134	0.1352	0.1341	0.00105356	0.1576	0.1591	0.1588	0.1585
5.75483	0.1654	0.1719	0.1643	0.1672	0.00410732	0.1582	0.1571	0.1591	0.158133	0.00100166	0.1395	0.1416	0.1415	0.140867	0.00118462	0.1406	0.1445	0.1406	0.1419	0.00225167	0.1408	0.1433	0.1456	0.143233	0.0024007	0.1362	0.1479	0.1361	0.140067	0.00678405	0.137	0.1361	0.1334	0.1355	0.0018735	0.1599	0.1602	0.1601	0.160067	0.000152755	0.1342	0.1354	0.1357	0.1351	0.000793722	0.1611	0.1608	0.1607	0.160867
6.01642	0.1662	0.1704	0.1655	0.167367	0.00265015	0.1593	0.1585	0.1623	0.160033	0.00200333	0.1397	0.1426	0.1419	0.1414	0.00151328	0.1417	0.1457	0.1414	0.142933	0.00240069	0.1409	0.1441	0.1465	0.143833	0.00280951	0.1378	0.1469	0.1377	0.1408	0.00528299	0.137	0.1361	0.1336	0.135567	0.00176163	0.1612	0.1609	0.1616	0.161233	0.000351187	0.1342	0.1358	0.1362	0.1354	0.0010583	0.1599	0.1611	0.1617	0.1609
6.278	0.1684	0.1715	0.1676	0.169167	0.00205993	0.159	0.1592	0.1614	0.159867	0.00133167	0.1406	0.1439	0.1434	0.142633	0.00177858	0.1418	0.1456	0.1417	0.143033	0.00222336	0.1419	0.1445	0.1464	0.144267	0.00225906	0.1388	0.1394	0.139	0.139067	0.00030551	0.1379	0.1367	0.1336	0.136067	0.00221886	0.162	0.1612	0.1628	0.162	0.000799999	0.1352	0.136	0.1375	0.136233	0.00116762	0.1609	0.1628	0.1631	0.162267
6.53958	0.1697	0.174	0.1696	0.1711	0.00251197	0.1602	0.1597	0.1626	0.160833	0.00155026	0.1416	0.1448	0.1445	0.143633	0.0017673	0.143	0.1466	0.142	0.143867	0.00241936	0.1418	0.1448	0.1471	0.144567	0.00265769	0.1396	0.1418	0.1402	0.140533	0.00113725	0.1376	0.1373	0.1345	0.136467	0.00170978	0.1632	0.1628	0.1643	0.163433	0.000776742	0.135	0.1363	0.1371	0.136133	0.00105987	0.1633	0.1633	0.1645	0.1637
6.80117	0.1712	0.1751	0.1723	0.172867	0.0020108	0.1617	0.1612	0.164	0.1623	0.00149332	0.1432	0.1457	0.1456	0.144833	0.00141539	0.144	0.1479	0.1435	0.145133	0.00240901	0.1424	0.1458	0.1481	0.145433	0.00286764	0.1416	0.1425	0.1421	0.142067	0.000450925	0.1379	0.1377	0.1346	0.136733	0.00185023	0.1651	0.1647	0.166	0.165267	0.00066583	0.1359	0.1368	0.1371	0.1366	0.000624496	0.1652	0.1652	0.1659	0.165433
7.06275	0.1737	0.1798	0.1738	0.175767	0.00349333	0.1624	0.1626	0.1657	0.163567	0.00185023	0.1439	0.1471	0.146	0.145667	0.00162583	0.1448	0.1486	0.1449	0.1461	0.00216564	0.1426	0.1461	0.1492	0.145967	0.00330202	0.1432	0.1451	0.1433	0.143867	0.00106927	0.1382	0.1374	0.1351	0.1369	0.00160934	0.1663	0.1659	0.1673	0.1665	0.000721108	0.1359	0.1374	0.1376	0.136967	0.000929156	0.1649	0.1668	0.166	0.1659
7.32433	0.1764	0.1796	0.1746	0.176867	0.00253245	0.1643	0.1642	0.1658	0.164767	0.000896295	0.1454	0.1485	0.1485	0.147467	0.00178978	0.1456	0.1495	0.1462	0.1471	0.0021	0.1441	0.1465	0.1489	0.1465	0.0024	0.1452	0.1449	0.1439	0.144667	0.000680681	0.1393	0.1383	0.1353	0.137633	0.00208167	0.1675	0.1679	0.1685	0.167967	0.000503324	0.1372	0.138	0.1386	0.137933	0.000702381	0.1666	0.1684	0.168	0.167667
7.58592	0.179	0.183	0.1788	0.180267	0.00236924	0.1657	0.1644	0.1679	0.166	0.00176918	0.1468	0.1507	0.1499	0.149133	0.00205994	0.1472	0.1508	0.1464	0.148133	0.00234379	0.145	0.1481	0.149	0.147367	0.00209842	0.1464	0.1465	0.1457	0.1462	0.000435897	0.139	0.1388	0.1361	0.137967	0.00161967	0.1698	0.1702	0.1708	0.170267	0.000503323	0.1377	0.1384	0.1391	0.1384	0.000699997	0.1684	0.17	0.1705	0.169633
7.8475	0.181	0.1863	0.181	0.182767	0.00305996	0.1668	0.1661	0.17	0.167633	0.00207926	0.1485	0.1512	0.1515	0.1504	0.00165227	0.1477	0.1511	0.1476	0.1488	0.00199249	0.1448	0.1489	0.1501	0.147933	0.00277908	0.1489	0.1489	0.1483	0.1487	0.000346407	0.1398	0.1388	0.1365	0.138367	0.00169214	0.1715	0.1714	0.1733	0.172067	0.00106927	0.1383	0.1392	0.1402	0.139233	0.00095044	0.1702	0.1717	0.1715	0.171133
8.10908	0.1835	0.1899	0.1842	0.185867	0.00351046	0.1686	0.1684	0.1711	0.169367	0.00150444	0.1492	0.1533	0.1536	0.152033	0.00245832	0.1487	0.1528	0.1484	0.149967	0.00245832	0.1461	0.1489	0.1516	0.148867	0.00275015	0.1503	0.1503	0.1503	0.1503	0	0.1409	0.1398	0.1366	0.1391	0.00223383	0.174	0.1745	0.1754	0.174633	0.000709464	0.1387	0.1394	0.1402	0.139433	0.00075056	0.1716	0.1736	0.1742	0.173133
8.37067	0.1875	0.1922	0.1879	0.1892	0.00260576	0.1715	0.1711	0.1746	0.1724	0.00191573	0.1518	0.155	0.1557	0.154167	0.00207926	0.1507	0.1542	0.1505	0.1518	0.00208087	0.1471	0.1504	0.152	0.149833	0.00249866	0.1519	0.1537	0.1534	0.153	0.000964367	0.1405	0.1403	0.1371	0.1393	0.00190788	0.1775	0.1766	0.1776	0.177233	0.000550758	0.1393	0.1405	0.1406	0.140133	0.000723413	0.1746	0.1758	0.1767	0.1757
8.63225	0.1926	0.1956	0.1923	0.1935	0.00182483	0.1726	0.173	0.1753	0.173633	0.00145717	0.1545	0.1569	0.1575	0.1563	0.00158746	0.1523	0.1558	0.151	0.153033	0.00248261	0.1475	0.1505	0.1527	0.150233	0.00261024	0.1549	0.1552	0.1551	0.155067	0.000152755	0.1413	0.14	0.1375	0.1396	0.00193132	0.1791	0.1794	0.1852	0.181233	0.00343851	0.1394	0.1407	0.1423	0.1408	0.00145258	0.1787	0.1792	0.1804	0.179433
8.89383	0.2031	0.2008	0.1949	0.1996	0.00422965	0.1748	0.1751	0.1772	0.1757	0.00130767	0.1557	0.1601	0.1595	0.158433	0.00238607	0.1534	0.1571	0.1524	0.1543	0.00247589	0.1488	0.152	0.1532	0.151333	0.0022745	0.158	0.1615	0.158	0.159167	0.00202073	0.142	0.1407	0.1381	0.140267	0.00198579	0.1828	0.1825	0.1825	0.1826	0.000173199	0.141	0.1418	0.1427	0.141833	0.00085049	0.1792	0.1811	0.1839	0.1814
9.15542	0.1994	0.2052	0.2001	0.201567	0.00316597	0.1785	0.1785	0.1807	0.179233	0.00127017	0.1588	0.1634	0.1617	0.1613	0.00232593	0.1552	0.1583	0.1543	0.155933	0.00209841	0.1501	0.1523	0.1548	0.1524	0.0023516	0.1613	0.1612	0.161	0.161167	0.000152755	0.1425	0.1416	0.1388	0.140967	0.0019296	0.1862	0.1861	0.1872	0.1865	0.000608273	0.1415	0.1428	0.1433	0.142533	0.000929159	0.1833	0.1854	0.1856	0.184767
9.417	0.2064	0.2121	0.2066	0.208367	0.00323471	0.1809	0.1809	0.1833	0.1817	0.00138565	0.1609	0.1652	0.1637	0.163267	0.00218251	0.1571	0.16	0.155	0.157367	0.00251064	0.1511	0.1535	0.1562	0.1536	0.00255148	0.1643	0.1649	0.1648	0.164667	0.00032146	0.1429	0.1422	0.139	0.141367	0.00207926	0.1905	0.1892	0.1952	0.191633	0.00315647	0.143	0.1439	0.1446	0.143833	0.000802079	0.1865	0.1884	0.1883	0.187733
9.67861	0.2117	0.2184	0.2127	0.214267	0.00361432	0.1836	0.1855	0.1875	0.185533	0.00195022	0.1639	0.1675	0.1681	0.1665	0.00227156	0.1593	0.1626	0.1578	0.1599	0.0024556	0.152	0.1544	0.1572	0.154533	0.00260256	0.1686	0.1687	0.1681	0.168467	0.000321452	0.1437	0.1427	0.1397	0.142033	0.00208167	0.1943	0.1935	0.1971	0.194967	0.00189033	0.1439	0.1439	0.1443	0.144033	0.000230935	0.1905	0.1923	0.1925	0.191767
9.94017	0.2167	0.2225	0.2175	0.2189	0.00314324	0.1873	0.1879	0.1903	0.1885	0.00158745	0.1664	0.1715	0.17	0.1693	0.00262107	0.1606	0.1639	0.1591	0.1612	0.00245561	0.1539	0.1558	0.1581	0.155933	0.00210317	0.1721	0.1737	0.1726	0.1728	0.000818541	0.1439	0.1439	0.14	0.1426	0.00225167	0.1986	0.1976	0.1977	0.197967	0.000550753	0.1454	0.1454	0.1461	0.145633	0.000404143	0.1948	0.1955	0.1966	0.195633
10.2018	0.2247	0.2311	0.2249	0.2269	0.00363867	0.1911	0.1921	0.1961	0.1931	0.00264575	0.1678	0.173	0.1735	0.171433	0.00315648	0.1636	0.1664	0.162	0.164	0.00222711	0.1534	0.1567	0.1592	0.156433	0.00290918	0.1767	0.1802	0.1769	0.177933	0.00196554	0.1451	0.144	0.1408	0.1433	0.00223383	0.2033	0.2038	0.2039	0.203667	0.000321452	0.1453	0.1459	0.1459	0.1457	0.000346407	0.1993	0.1997	0.2006	0.199867
10.4633	0.2307	0.2383	0.2318	0.2336	0.00410731	0.1943	0.1951	0.1987	0.196033	0.00234379	0.1726	0.1771	0.1771	0.1756	0.00259808	0.1653	0.1687	0.1632	0.165733	0.00277548	0.1538	0.1582	0.1607	0.157567	0.00349333	0.1827	0.1839	0.1821	0.1829	0.000916516	0.1459	0.1445	0.1416	0.144	0.00219317	0.2095	0.2079	0.2094	0.208933	0.000896287	0.1471	0.1476	0.148	0.147567	0.000450925	0.2044	0.205	0.2042	0.204533
10.7249	0.2419	0.2468	0.2421	0.2436	0.00277309	0.1998	0.2011	0.2047	0.201867	0.00253837	0.1757	0.1821	0.1807	0.1795	0.00336452	0.1672	0.1704	0.1657	0.167767	0.00240069	0.1559	0.1597	0.1622	0.159267	0.00317228	0.1866	0.1887	0.1869	0.1874	0.00113578	0.1457	0.1463	0.142	0.144667	0.0023288	0.2155	0.2141	0.2149	0.214833	0.000702374	0.1479	0.1479	0.148	0.147933	5.7736e-05	0.2096	0.2079	0.2119	0.2098
10.9865	0.249	0.2581	0.2498	0.2523	0.00503885	0.2031	0.2052	0.2081	0.205467	0.00251065	0.179	0.186	0.1849	0.1833	0.0037643	0.1707	0.1734	0.1684	0.170833	0.00250266	0.1569	0.1615	0.1635	0.160633	0.00338427	0.1926	0.1938	0.1926	0.193	0.000692823	0.1466	0.1467	0.1428	0.145367	0.00222336	0.2227	0.2207	0.2207	0.221367	0.0011547	0.1491	0.1503	0.1503	0.1499	0.000692815	0.2154	0.2155	0.2188	0.216567
11.2481	0.261	0.2675	0.2598	0.262767	0.00414288	0.2092	0.2104	0.2155	0.2117	0.00334515	0.1837	0.19	0.1893	0.187667	0.00345302	0.1743	0.1762	0.1705	0.173667	0.0029023	0.1596	0.1622	0.1653	0.162367	0.00285365	0.1987	0.2003	0.1983	0.1991	0.0010583	0.1473	0.1469	0.1433	0.145833	0.00220303	0.2283	0.2278	0.2281	0.228067	0.000251665	0.1502	0.15	0.1505	0.150233	0.000251658	0.2233	0.2212	0.2233	0.2226
11.5097	0.2721	0.2809	0.2735	0.2755	0.00472864	0.2145	0.2189	0.2225	0.218633	0.00400666	0.1886	0.1956	0.1935	0.192567	0.00359212	0.1768	0.1796	0.1735	0.176633	0.00305341	0.1601	0.1637	0.1657	0.163167	0.00283784	0.2065	0.2083	0.206	0.206933	0.00120968	0.1486	0.1477	0.1435	0.1466	0.00272213	0.2377	0.2348	0.2363	0.236267	0.00145029	0.1533	0.1527	0.1528	0.152933	0.000321455	0.2298	0.2272	0.2306	0.2292
11.7713	0.2852	0.2925	0.2848	0.2875	0.00433474	0.2209	0.2249	0.2291	0.224967	0.00410041	0.1918	0.1999	0.2	0.197233	0.00470567	0.1797	0.1826	0.176	0.179433	0.00330807	0.1622	0.166	0.1687	0.165633	0.00326547	0.2125	0.216	0.2136	0.214033	0.00178979	0.149	0.1479	0.145	0.1473	0.0020664	0.2468	0.2452	0.2494	0.247133	0.00211975	0.153	0.1525	0.1539	0.153133	0.000709457	0.2382	0.2351	0.2388	0.237367
12.0328	0.2954	0.3056	0.2958	0.298933	0.00577696	0.2279	0.2314	0.2449	0.234733	0.00897682	0.1983	0.2052	0.2068	0.203433	0.004517	0.1844	0.1855	0.18	0.1833	0.00291032	0.1629	0.1663	0.1688	0.166	0.00296142	0.222	0.2251	0.222	0.223033	0.00178978	0.1502	0.1497	0.1459	0.1486	0.0023516	0.2567	0.256	0.2538	0.2555	0.00151328	0.155	0.1555	0.1549	0.155133	0.000321452	0.2465	0.2431	0.2476	0.245733
12.2944	0.3114	0.3214	0.3091	0.313967	0.00653936	0.2361	0.2406	0.2432	0.239967	0.00359212	0.2042	0.2115	0.2111	0.208933	0.00410406	0.1881	0.1888	0.1843	0.187067	0.00242143	0.1653	0.1689	0.1715	0.168567	0.00311341	0.2305	0.2376	0.2307	0.232933	0.00404269	0.1507	0.1497	0.1468	0.149067	0.00202567	0.2661	0.2633	0.265	0.2648	0.00141067	0.1563	0.1555	0.157	0.156267	0.00075056	0.2553	0.2513	0.2571	0.254567
12.556	0.3253	0.3371	0.3253	0.329233	0.00681273	0.2432	0.2478	0.253	0.248	0.00490305	0.2079	0.2163	0.2181	0.2141	0.00544426	0.1921	0.1941	0.1886	0.1916	0.00278388	0.1665	0.1709	0.1726	0.17	0.00314801	0.2416	0.2429	0.2408	0.241767	0.00105988	0.1523	0.1502	0.1466	0.1497	0.00288271	0.2786	0.2747	0.2741	0.2758	0.00244336	0.159	0.1587	0.159	0.1589	0.000173199	0.2651	0.2622	0.2658	0.264367
12.8176	0.3441	0.3533	0.3423	0.346567	0.00590029	0.2538	0.2582	0.263	0.258333	0.00460145	0.2141	0.2247	0.2252	0.221333	0.00626924	0.194	0.1984	0.1899	0.1941	0.00425089	0.1698	0.1727	0.1754	0.172633	0.0028006	0.2506	0.2522	0.251	0.251267	0.000832669	0.1537	0.1515	0.1481	0.1511	0.00282134	0.2891	0.2872	0.2873	0.287867	0.00106926	0.1608	0.1597	0.1609	0.160467	0.000665827	0.2764	0.2712	0.2773	0.274967
13.0792	0.361	0.3748	0.3611	0.365633	0.00793872	0.2636	0.2699	0.2731	0.268867	0.00483356	0.2228	0.2309	0.2341	0.229267	0.00582437	0.1988	0.2026	0.1961	0.199167	0.00326548	0.1703	0.1747	0.1767	0.1739	0.00327414	0.2639	0.2699	0.2632	0.265667	0.00368283	0.1538	0.153	0.149	0.151933	0.00257164	0.304	0.3011	0.3006	0.3019	0.00183576	0.1613	0.1615	0.163	0.161933	0.000929156	0.2894	0.2843	0.2898	0.287833
13.3407	0.3818	0.3926	0.3802	0.384867	0.00674488	0.2751	0.2809	0.2867	0.2809	0.00580001	0.2285	0.2409	0.2419	0.2371	0.00746458	0.2066	0.2068	0.1999	0.204433	0.00392725	0.1731	0.1769	0.179	0.176333	0.00299055	0.2763	0.2777	0.2727	0.275567	0.0025794	0.155	0.1542	0.1504	0.1532	0.00245764	0.3185	0.3169	0.315	0.3168	0.00175215	0.1647	0.1628	0.1648	0.1641	0.00112694	0.3017	0.2968	0.3032	0.300567
13.6023	0.4015	0.4181	0.3978	0.4058	0.0108116	0.2852	0.2942	0.2996	0.293	0.00727462	0.2382	0.2484	0.2503	0.245633	0.00650718	0.211	0.2114	0.2049	0.2091	0.0036428	0.1769	0.1802	0.1829	0.18	0.00300499	0.289	0.2915	0.2848	0.288433	0.00338576	0.1554	0.1558	0.1514	0.1542	0.0024331	0.3344	0.3338	0.3299	0.3327	0.00244336	0.1689	0.1656	0.166	0.166833	0.00180093	0.319	0.3095	0.3187	0.315733
13.8639	0.4272	0.4362	0.4212	0.4282	0.00754983	0.297	0.3056	0.3131	0.305233	0.00805627	0.2458	0.2589	0.2573	0.254	0.00714632	0.2159	0.2176	0.2094	0.2143	0.00432782	0.1793	0.1821	0.1857	0.182367	0.00320832	0.3065	0.3076	0.302	0.305367	0.00296704	0.1572	0.1562	0.1517	0.155033	0.00292973	0.3537	0.3512	0.3481	0.351	0.00280535	0.169	0.1664	0.1674	0.1676	0.00131149	0.3324	0.3238	0.331	0.329067
14.1255	0.4459	0.4649	0.4477	0.452833	0.0104887	0.3112	0.3208	0.3256	0.3192	0.00733212	0.2551	0.2686	0.27	0.264567	0.0082282	0.2233	0.2232	0.2138	0.2201	0.00545619	0.1808	0.1844	0.1878	0.184333	0.00350048	0.3188	0.3248	0.3171	0.320233	0.00404517	0.1576	0.1577	0.1517	0.155667	0.0034356	0.3713	0.3677	0.3644	0.3678	0.00345109	0.1722	0.17	0.1705	0.1709	0.00115325	0.3491	0.3401	0.3488	0.346
14.3871	0.4712	0.4886	0.4684	0.476067	0.0109441	0.3273	0.3357	0.3418	0.334933	0.00728033	0.2636	0.2779	0.2786	0.273367	0.00846543	0.229	0.2296	0.2241	0.227567	0.00301718	0.1842	0.1871	0.191	0.187433	0.00341223	0.3386	0.3416	0.3365	0.3389	0.00256321	0.16	0.1578	0.1537	0.157167	0.0031974	0.3874	0.3868	0.3835	0.3859	0.00209999	0.1728	0.1709	0.1718	0.171833	0.00095044	0.3703	0.3559	0.3656	0.363933
14.6487	0.497	0.5115	0.494	0.500833	0.0093586	0.3411	0.3521	0.3581	0.350433	0.00862167	0.2744	0.2892	0.2913	0.284967	0.00921105	0.2369	0.2368	0.2291	0.234267	0.00447474	0.187	0.1916	0.1936	0.190733	0.00338427	0.3574	0.3583	0.3524	0.356033	0.00317857	0.1595	0.1589	0.1534	0.157267	0.00336204	0.4114	0.4058	0.4068	0.408	0.00298663	0.1778	0.1751	0.1762	0.176367	0.00135769	0.3899	0.3738	0.3838	0.3825
14.9102	0.5223	0.5421	0.5222	0.528867	0.0114605	0.3589	0.37	0.3762	0.368367	0.00876488	0.2848	0.3024	0.3032	0.2968	0.0104	0.2452	0.2437	0.234	0.240967	0.00607975	0.1891	0.1926	0.196	0.192567	0.00345012	0.3752	0.3863	0.3706	0.377367	0.00807115	0.162	0.1607	0.1556	0.159433	0.0033828	0.4332	0.426	0.4259	0.428367	0.00418609	0.1797	0.1768	0.1784	0.1783	0.00145259	0.4085	0.3932	0.4031	0.4016
15.1719	0.5514	0.5685	0.547	0.555633	0.011358	0.3737	0.3892	0.3937	0.385533	0.0104921	0.2961	0.31	0.3126	0.306233	0.00887149	0.2528	0.2525	0.242	0.2491	0.00615061	0.1931	0.1955	0.1989	0.195833	0.00291433	0.3987	0.4135	0.391	0.401067	0.0114352	0.1623	0.1614	0.1557	0.1598	0.00357911	0.4529	0.4496	0.4469	0.4498	0.00300499	0.1823	0.1804	0.1812	0.1813	0.000953941	0.4248	0.4108	0.4225	0.419367
15.4334	0.5823	0.5995	0.576	0.585933	0.012164	0.3951	0.4051	0.4117	0.403967	0.00835784	0.3104	0.3292	0.33	0.3232	0.0110923	0.261	0.2606	0.2482	0.2566	0.00727736	0.1976	0.1989	0.2033	0.199933	0.00298719	0.4181	0.4204	0.4118	0.416767	0.00445234	0.1636	0.1631	0.1585	0.161733	0.00281129	0.4792	0.4731	0.4691	0.4738	0.00508626	0.1869	0.1846	0.1835	0.185	0.00173494	0.4502	0.4325	0.4427	0.4418
15.695	0.6089	0.6305	0.6078	0.615733	0.0128001	0.4142	0.4267	0.4354	0.425433	0.0106566	0.3233	0.3443	0.3447	0.337433	0.0122415	0.2685	0.2681	0.258	0.264867	0.00595008	0.1996	0.2031	0.2075	0.2034	0.00395853	0.4408	0.4418	0.43	0.437533	0.00654319	0.1654	0.1639	0.1593	0.162867	0.00317857	0.5	0.496	0.493	0.496333	0.00351188	0.1883	0.186	0.1879	0.1874	0.00122882	0.4733	0.4567	0.463	0.464333
15.9566	0.6431	0.6633	0.6388	0.6484	0.0130816	0.436	0.4486	0.4589	0.447833	0.0114692	0.3374	0.3581	0.359	0.3515	0.0122193	0.2794	0.2786	0.2676	0.2752	0.00659394	0.2045	0.2052	0.2096	0.206433	0.00276466	0.467	0.4693	0.4545	0.4636	0.0079643	0.1669	0.1657	0.1602	0.164267	0.00357258	0.5276	0.5256	0.516	0.523067	0.00620109	0.194	0.19	0.1902	0.1914	0.00225389	0.4943	0.4773	0.488	0.486533
16.2182	0.6786	0.6935	0.6718	0.6813	0.0110991	0.4612	0.4742	0.4787	0.471367	0.00908754	0.3517	0.3758	0.3752	0.367567	0.0137442	0.2898	0.2892	0.2764	0.285133	0.00756923	0.208	0.2113	0.2145	0.211267	0.00325012	0.4887	0.4921	0.4806	0.487133	0.00590791	0.1684	0.1683	0.1618	0.166167	0.00378198	0.5586	0.5507	0.5436	0.550967	0.00750355	0.1963	0.1919	0.1939	0.194033	0.00220303	0.5191	0.5018	0.5101	0.510333
16.4797	0.7125	0.7293	0.7096	0.717133	0.010636	0.482	0.4957	0.5059	0.494533	0.0119927	0.3668	0.389	0.392	0.3826	0.0137652	0.3021	0.2988	0.286	0.295633	0.0085043	0.212	0.2143	0.2202	0.2155	0.00422966	0.5152	0.5154	0.5047	0.511767	0.00612073	0.1704	0.1693	0.162	0.167233	0.00456545	0.5882	0.5803	0.5692	0.579233	0.0095448	0.2012	0.1967	0.1971	0.198333	0.00249064	0.5467	0.5281	0.5388	0.537867
16.7414	0.7459	0.7645	0.7411	0.7505	0.0123596	0.5044	0.5198	0.5321	0.518767	0.0138789	0.3839	0.4098	0.4094	0.401033	0.0148393	0.314	0.3106	0.2953	0.306633	0.00996109	0.2174	0.2195	0.2235	0.220133	0.00309892	0.5399	0.5436	0.5292	0.537567	0.00747819	0.1728	0.1708	0.1648	0.169467	0.00416333	0.6169	0.608	0.602	0.608967	0.0074969	0.2059	0.2018	0.2031	0.2036	0.00209523	0.5695	0.5492	0.5638	0.560833
17.0029	0.7786	0.797	0.7717	0.782433	0.0130783	0.5318	0.542	0.5547	0.542833	0.0114727	0.4017	0.4253	0.4307	0.419233	0.0154225	0.3257	0.3209	0.3099	0.318833	0.00810022	0.2204	0.2255	0.229	0.224967	0.00432473	0.5733	0.5733	0.5581	0.568233	0.00877573	0.1736	0.1727	0.1672	0.171167	0.00346458	0.6478	0.6408	0.6279	0.638833	0.0100947	0.2112	0.2049	0.2055	0.2072	0.00347707	0.6038	0.581	0.5929	0.592567
17.2645	0.8076	0.825	0.8038	0.812133	0.0113037	0.5533	0.5665	0.5812	0.567	0.0139567	0.4182	0.4448	0.4488	0.437267	0.0166329	0.3421	0.3351	0.3203	0.3325	0.0111301	0.2275	0.2288	0.2336	0.229967	0.003213	0.6009	0.6008	0.5872	0.5963	0.00788099	0.1757	0.1752	0.1688	0.173233	0.00384751	0.6782	0.6708	0.6602	0.669733	0.00904728	0.214	0.2076	0.21	0.210533	0.00323316	0.6268	0.6095	0.6172	0.617833
17.5261	0.8191	0.8386	0.824	0.827233	0.0101441	0.5812	0.5964	0.6119	0.5965	0.0153502	0.4393	0.4678	0.4702	0.4591	0.0171892	0.3546	0.3505	0.3329	0.346	0.0115287	0.2315	0.234	0.2385	0.234667	0.0035473	0.6348	0.6335	0.6127	0.627	0.0124012	0.1774	0.1766	0.1701	0.1747	0.00400374	0.7157	0.7044	0.6918	0.703967	0.0119559	0.2202	0.2149	0.2164	0.217167	0.00273191	0.6569	0.6374	0.6502	0.648167
17.7877	0.8308	0.8495	0.8324	0.837567	0.0103655	0.6094	0.6263	0.6337	0.623133	0.0124557	0.4574	0.4854	0.4925	0.478433	0.0185581	0.3696	0.3652	0.3453	0.360033	0.0129477	0.2356	0.2383	0.2436	0.239167	0.00406981	0.6624	0.6634	0.6417	0.655833	0.01225	0.1795	0.1784	0.1711	0.176333	0.00456545	0.7466	0.74	0.7174	0.734667	0.0153132	0.2241	0.2179	0.2186	0.2202	0.00339558	0.6933	0.6667	0.6819	0.680633
18.0493	0.83	0.8489	0.8365	0.838467	0.00960228	0.6352	0.6549	0.6638	0.6513	0.0146359	0.4772	0.5067	0.5159	0.499933	0.0202179	0.3865	0.3837	0.3639	0.378033	0.0123196	0.2427	0.2442	0.2498	0.245567	0.0037421	0.6962	0.7064	0.6763	0.692967	0.0153083	0.182	0.181	0.1742	0.179067	0.00424421	0.7781	0.7718	0.7585	0.769467	0.0100062	0.2295	0.2219	0.2242	0.2252	0.00389743	0.7221	0.6957	0.7127	0.710167
18.3109	0.8359	0.8548	0.8432	0.844633	0.00953116	0.6663	0.6842	0.6916	0.6807	0.0130081	0.4965	0.5291	0.5383	0.5213	0.0219645	0.4042	0.3976	0.3785	0.393433	0.013347	0.2472	0.2498	0.2555	0.250833	0.00424539	0.7347	0.7332	0.7127	0.726867	0.0122916	0.1844	0.182	0.1759	0.180767	0.00438216	0.7984	0.793	0.7835	0.791633	0.00754341	0.2351	0.2272	0.2304	0.2309	0.00397366	0.7518	0.7308	0.7415	0.741367
18.5724	0.8369	0.8573	0.8444	0.8462	0.0103184	0.6993	0.719	0.7251	0.714467	0.0134842	0.5254	0.558	0.5675	0.5503	0.022081	0.4232	0.4186	0.3972	0.413	0.0138752	0.2547	0.2584	0.2637	0.258933	0.00452364	0.7567	0.7633	0.7441	0.7547	0.00975501	0.186	0.1848	0.177	0.1826	0.00488672	0.81	0.8037	0.8146	0.809433	0.00547206	0.2411	0.2349	0.2369	0.237633	0.00316439	0.787	0.7645	0.7796	0.777033
18.834	0.8415	0.86	0.8503	0.8506	0.00925366	0.7311	0.7545	0.7574	0.747667	0.0144202	0.5413	0.5777	0.5819	0.566967	0.022327	0.4418	0.4346	0.4138	0.430067	0.0145401	0.2612	0.2648	0.2705	0.2655	0.00468935	0.7715	0.7821	0.7737	0.775767	0.00559406	0.1894	0.1875	0.181	0.185967	0.00440493	0.813	0.8063	0.822	0.813767	0.00787805	0.2425	0.2368	0.2397	0.239667	0.00285015	0.8079	0.7962	0.8066	0.803567
19.0956	0.849	0.8662	0.8557	0.856967	0.00866967	0.7605	0.7762	0.7828	0.773167	0.0114553	0.567	0.6036	0.6122	0.594267	0.024002	0.4605	0.4523	0.433	0.4486	0.0141184	0.2687	0.2729	0.276	0.272533	0.00366378	0.7771	0.7832	0.783	0.7811	0.00346553	0.191	0.1889	0.1816	0.187167	0.00493389	0.8234	0.8184	0.8309	0.824233	0.00629152	0.2535	0.2451	0.2481	0.2489	0.00425676	0.817	0.8179	0.8263	0.8204
19.3572	0.8509	0.8728	0.8573	0.860333	0.0112607	0.7849	0.7903	0.7891	0.7881	0.00283549	0.5933	0.6347	0.6358	0.621267	0.0242261	0.4845	0.4733	0.4496	0.469133	0.0178192	0.2745	0.2772	0.283	0.278233	0.00434318	0.7788	0.787	0.7867	0.784167	0.00465009	0.1929	0.1913	0.1833	0.189167	0.00514328	0.8265	0.8192	0.831	0.825567	0.00595511	0.2628	0.2525	0.2564	0.257233	0.00520033	0.8229	0.8285	0.8333	0.828233
19.6188	0.8535	0.8744	0.8584	0.8621	0.0109302	0.793	0.794	0.7964	0.794467	0.00174739	0.616	0.6561	0.6648	0.645633	0.0260293	0.5036	0.493	0.4698	0.4888	0.017287	0.2853	0.2851	0.2888	0.2864	0.00208087	0.7832	0.7942	0.7901	0.789167	0.00555906	0.1966	0.1947	0.1847	0.192	0.00639297	0.8281	0.8258	0.8412	0.8317	0.00830722	0.2688	0.2565	0.2605	0.261933	0.00627401	0.8289	0.8303	0.8391	0.832767
19.8804	0.8547	0.8748	0.8598	0.8631	0.0104485	0.7978	0.7997	0.8004	0.7993	0.00134537	0.6402	0.6851	0.6984	0.674567	0.0304963	0.5248	0.516	0.4907	0.5105	0.0177028	0.2914	0.2925	0.2992	0.294367	0.00422178	0.7878	0.796	0.794	0.7926	0.00427551	0.1992	0.1968	0.1886	0.194867	0.00555818	0.8318	0.8273	0.8399	0.833	0.00638514	0.2783	0.2666	0.271	0.271967	0.00590958	0.8305	0.8341	0.8432	0.835933
20.1419	0.8578	0.8788	0.8644	0.867	0.0107387	0.8058	0.8029	0.8057	0.8048	0.00164621	0.6706	0.7127	0.724	0.702433	0.0281415	0.5436	0.5344	0.5111	0.5297	0.016752	0.2979	0.3001	0.3076	0.301867	0.0050856	0.7858	0.7957	0.7939	0.7918	0.00527354	0.2018	0.2002	0.1902	0.1974	0.0062865	0.8322	0.8292	0.8471	0.836167	0.00958662	0.2808	0.2717	0.2752	0.2759	0.00459022	0.8367	0.838	0.8464	0.840367
20.4035	0.8612	0.8809	0.8659	0.869333	0.010289	0.8027	0.809	0.8078	0.8065	0.00334516	0.6966	0.7418	0.7512	0.729867	0.0291906	0.5709	0.5603	0.5335	0.5549	0.0192759	0.3114	0.3118	0.3145	0.312567	0.00168622	0.7877	0.799	0.7947	0.7938	0.00570352	0.2039	0.2032	0.1931	0.200067	0.00604345	0.8373	0.8357	0.8493	0.840767	0.00743328	0.2914	0.2789	0.2832	0.2845	0.00635058	0.8405	0.8421	0.8486	0.843733
20.6651	0.8624	0.8817	0.8688	0.870967	0.00983073	0.8056	0.8098	0.8054	0.806933	0.00248464	0.7253	0.7734	0.7771	0.7586	0.0288979	0.5945	0.5835	0.5565	0.578167	0.0195533	0.3193	0.32	0.326	0.321767	0.00368285	0.7908	0.8021	0.8015	0.798133	0.00635796	0.2081	0.2056	0.1954	0.203033	0.0067278	0.8387	0.8348	0.8494	0.840967	0.00755931	0.2995	0.2897	0.2934	0.2942	0.00494873	0.8405	0.8453	0.853	0.846267
20.9267	0.8653	0.8841	0.8746	0.874667	0.00940019	0.8108	0.8119	0.8141	0.812267	0.00168028	0.7543	0.7965	0.7944	0.781733	0.0237812	0.6215	0.6111	0.5815	0.6047	0.0207538	0.3295	0.3293	0.3383	0.332367	0.00513939	0.7931	0.802	0.7994	0.798167	0.00457638	0.2104	0.2077	0.1994	0.205833	0.00573266	0.8433	0.8377	0.855	0.845333	0.00882743	0.3119	0.2937	0.2999	0.301833	0.00925274	0.8426	0.846	0.8542	0.8476
21.1883	0.8683	0.8897	0.875	0.877667	0.0109464	0.8115	0.8126	0.8137	0.8126	0.0011	0.7801	0.8044	0.7995	0.794667	0.0128508	0.6466	0.635	0.6063	0.6293	0.0207458	0.3396	0.3381	0.3471	0.3416	0.00482183	0.7974	0.8055	0.8076	0.8035	0.0053861	0.2144	0.2141	0.2014	0.209967	0.00742047	0.8465	0.8406	0.8564	0.847833	0.00798394	0.3191	0.3046	0.3136	0.312433	0.00732006	0.8435	0.843	0.8552	0.847233
21.4498	0.8711	0.8908	0.8765	0.879467	0.0101795	0.8122	0.8158	0.8105	0.812833	0.00270616	0.7984	0.8166	0.7975	0.804167	0.010777	0.6779	0.6631	0.6324	0.6578	0.0232084	0.3505	0.351	0.3572	0.3529	0.00373229	0.7965	0.806	0.8065	0.803	0.0056347	0.2182	0.2153	0.2047	0.212733	0.00710657	0.848	0.8421	0.8584	0.8495	0.00825286	0.3321	0.3168	0.3191	0.322667	0.00825005	0.8477	0.8484	0.8583	0.851467
21.7114	0.8723	0.8934	0.8855	0.883733	0.0106604	0.8204	0.8203	0.8215	0.820733	0.00066584	0.8022	0.8177	0.8051	0.808333	0.00824035	0.7058	0.6906	0.6593	0.685233	0.02371	0.3624	0.3607	0.3701	0.3644	0.00500898	0.7956	0.8067	0.8054	0.802567	0.00606823	0.2218	0.2196	0.2078	0.2164	0.00752861	0.8517	0.8433	0.8609	0.851967	0.00880303	0.342	0.3219	0.3308	0.331567	0.0100719	0.8511	0.8525	0.862	0.8552
21.973	0.878	0.898	0.8841	0.8867	0.0102504	0.8157	0.8202	0.8223	0.8194	0.00337196	0.8076	0.8183	0.8047	0.8102	0.00716309	0.7345	0.7181	0.6877	0.713433	0.0237464	0.3719	0.3752	0.3795	0.375533	0.00381095	0.8028	0.8113	0.8095	0.807867	0.0044792	0.2252	0.2243	0.2116	0.220367	0.00760548	0.8534	0.8463	0.8648	0.854833	0.0093329	0.3537	0.3389	0.3423	0.344967	0.007752	0.8515	0.8514	0.8641	0.855667
22.2346	0.8853	0.9041	0.8889	0.892767	0.00997866	0.8201	0.823	0.8222	0.821767	0.00149778	0.8141	0.8249	0.8117	0.8169	0.00703134	0.7608	0.7454	0.7122	0.739467	0.0248373	0.3856	0.3855	0.3911	0.3874	0.00320467	0.8022	0.8155	0.8108	0.8095	0.00674463	0.2294	0.2282	0.2161	0.224567	0.00735685	0.8589	0.8527	0.8683	0.859967	0.00785452	0.3676	0.346	0.3558	0.356467	0.0108154	0.8566	0.856	0.8686	0.8604
22.4962	0.8847	0.908	0.891	0.894567	0.0120525	0.8194	0.8244	0.8252	0.823	0.00314325	0.8109	0.8204	0.8058	0.812367	0.00740967	0.7796	0.7715	0.7403	0.7638	0.0207507	0.3976	0.3994	0.4057	0.4009	0.00425324	0.8043	0.8132	0.8112	0.809567	0.0046694	0.2341	0.2314	0.2188	0.2281	0.0081664	0.8601	0.8537	0.8684	0.860733	0.00737043	0.3812	0.3592	0.3683	0.369567	0.0110546	0.8562	0.8589	0.8673	0.8608
22.7578	0.8842	0.9071	0.8939	0.895067	0.0114945	0.8194	0.8258	0.819	0.8214	0.00381575	0.8129	0.8233	0.8091	0.8151	0.0073512	0.784	0.7845	0.7657	0.778067	0.0107128	0.4105	0.407	0.4167	0.4114	0.00491223	0.8096	0.8212	0.8164	0.815733	0.00582867	0.24	0.2368	0.2243	0.2337	0.00829638	0.8622	0.8544	0.8694	0.862	0.00750202	0.3951	0.3766	0.3783	0.383333	0.0102256	0.8581	0.8556	0.8706	0.861433
23.0194	0.8928	0.9117	0.8981	0.900867	0.00974903	0.8228	0.8302	0.8254	0.826133	0.00375413	0.8147	0.823	0.8088	0.8155	0.00713374	0.786	0.793	0.7775	0.7855	0.00776209	0.4217	0.4235	0.4304	0.4252	0.00459239	0.8084	0.8192	0.8174	0.815	0.00578619	0.243	0.2423	0.2263	0.2372	0.00944616	0.8665	0.8601	0.8743	0.866967	0.00711151	0.4106	0.3907	0.3916	0.397633	0.0112385	0.8655	0.8597	0.8755	0.8669
23.2809	0.8951	0.9198	0.9022	0.9057	0.0127165	0.82	0.8307	0.8277	0.826133	0.00551936	0.8172	0.831	0.8097	0.8193	0.0108041	0.7926	0.7996	0.7835	0.7919	0.00807279	0.4384	0.4386	0.4444	0.440467	0.00340784	0.8132	0.8216	0.8218	0.818867	0.0049085	0.2504	0.2477	0.2298	0.242633	0.0111957	0.867	0.862	0.8753	0.8681	0.00671789	0.4284	0.3959	0.4089	0.411067	0.016358	0.8677	0.8613	0.8757	0.868233
23.5425	0.9004	0.9219	0.9036	0.908633	0.0116001	0.8263	0.8347	0.8307	0.830567	0.00420157	0.8154	0.8296	0.8068	0.817267	0.011514	0.7945	0.8008	0.7887	0.794667	0.00605174	0.4478	0.4513	0.4593	0.4528	0.00589492	0.8161	0.8327	0.8245	0.824433	0.00830021	0.2534	0.2503	0.2365	0.246733	0.00899685	0.8694	0.8638	0.8798	0.871	0.00811913	0.4356	0.4072	0.418	0.420267	0.014335	0.8694	0.8629	0.8808	0.871033
23.8041	0.9038	0.929	0.9088	0.913867	0.0133422	0.8205	0.8291	0.8337	0.827767	0.00670024	0.8153	0.8259	0.81	0.817067	0.00809589	0.7976	0.8032	0.796	0.798933	0.00378066	0.4637	0.4666	0.4741	0.468133	0.00536687	0.8161	0.8269	0.8219	0.821633	0.00540494	0.2599	0.2582	0.2386	0.252233	0.0118374	0.8748	0.8675	0.881	0.874433	0.00675745	0.4515	0.4297	0.4381	0.439767	0.0109952	0.871	0.8614	0.8784	0.870267
24.0657	0.9048	0.9286	0.9134	0.9156	0.0120516	0.8255	0.8373	0.8336	0.832133	0.00603517	0.8183	0.8306	0.8086	0.819167	0.0110256	0.7993	0.804	0.796	0.799767	0.00402037	0.4829	0.4861	0.4887	0.4859	0.00290517	0.8206	0.8288	0.8285	0.825967	0.0046501	0.263	0.2609	0.2436	0.255833	0.0106463	0.8779	0.8687	0.8866	0.877733	0.00895116	0.4712	0.4464	0.4534	0.457	0.0127859	0.8742	0.8651	0.887	0.875433
24.3273	0.9121	0.9303	0.9177	0.920033	0.00932165	0.8319	0.841	0.8362	0.836367	0.0045523	0.8198	0.831	0.8101	0.8203	0.0104589	0.8031	0.808	0.7986	0.803233	0.00470142	0.495	0.4964	0.5011	0.4975	0.00319531	0.8225	0.8328	0.8311	0.8288	0.00552177	0.2697	0.2663	0.2494	0.2618	0.0108724	0.8801	0.8743	0.8917	0.882033	0.00885966	0.4827	0.4512	0.4622	0.465367	0.015987	0.877	0.8674	0.8885	0.877633
24.5889	0.9197	0.9403	0.9247	0.928233	0.0107449	0.8314	0.8411	0.8373	0.8366	0.00488774	0.817	0.8275	0.8124	0.818967	0.00773973	0.8052	0.8123	0.8026	0.8067	0.00502096	0.5139	0.5127	0.5208	0.5158	0.00437149	0.8299	0.8417	0.8342	0.835267	0.00597187	0.2773	0.2733	0.2539	0.268167	0.0125161	0.8849	0.8808	0.8928	0.886167	0.00609944	0.4993	0.4722	0.4864	0.485967	0.0135552	0.8825	0.8677	0.8909	0.880367
24.8504	0.9238	0.9426	0.9277	0.931367	0.00992187	0.8315	0.8459	0.8378	0.8384	0.00721873	0.8201	0.8309	0.8124	0.821133	0.0092932	0.8061	0.8118	0.8005	0.806133	0.00565009	0.5318	0.5346	0.5387	0.535033	0.00347035	0.8332	0.8405	0.8363	0.836667	0.00366379	0.2795	0.2779	0.2606	0.272667	0.0104806	0.8875	0.8804	0.8959	0.887933	0.00775909	0.5219	0.4906	0.505	0.505833	0.0156666	0.8829	0.8721	0.8945	0.883167
25.112																0.8096	0.8157	0.8021	0.809133	0.006812	0.5487	0.5478	0.5545	0.550333	0.00363638	0.835	0.8466	0.8384	0.84	0.00596323	0.2885	0.2843	0.2642	0.279	0.0129881
25.3736																0.8115	0.8164	0.8059	0.811267	0.00525389	0.5668	0.5667	0.573	0.568833	0.0036088	0.8417	0.8521	0.8478	0.8472	0.0052259	0.2949	0.2913	0.2717	0.285967	0.0124857
25.6352																0.8124	0.8174	0.8108	0.813533	0.00344285	0.5838	0.5853	0.5934	0.5875	0.00516429	0.8468	0.855	0.8487	0.850167	0.00429224	0.3021	0.2972	0.2758	0.2917	0.0139861
25.8968																0.8121	0.8199	0.8098	0.813933	0.00529368	0.6036	0.6055	0.6125	0.6072	0.00468722	0.8486	0.8582	0.8551	0.853967	0.00489934	0.3066	0.304	0.2811	0.297233	0.0140322
[truncated: 16 more columns]

## Sheet: Figure 6c and 6f
time hr	F1	F2	F3	△D1a7-ave	△D1a7-sd	G6	G7	G8	△D2a7-ave	△D2a7-sd	△D1a7+DOX-1	△D1a7+DOX-2	△D1a7+DOX-3	△D1a7+DOX-4	△D1a7+DOX-5	△D1a7+DOX-6	△D1a7+DOX-7	△D1a7+DOX-8	△D1a7+DOX-9	△D1a7+DOX-ave	SD	△D2a7+DOX-1	△D2a7+DOX-2	△D2a7+DOX-3	△D2a7+DOX-ave	△D2a7+DOX-sd
0	0.1347	0.1345	0.1347	0.134633	0.000115472	0.1341	0.1338	0.1357	0.134533	0.00102144	0.1325	0.1309	0.1313	0.1357	0.1339	0.1347	0.1331	0.1421	0.1357	0.134433	0.00335708	0.137	0.1357	0.1347	0.1358	0.00115325
0.261583	0.1348	0.1349	0.1348	0.134833	5.7736e-05	0.1341	0.1344	0.1354	0.134633	0.000680683	0.1319	0.1306	0.1302	0.1352	0.1333	0.1333	0.1325	0.1419	0.1355	0.133822	0.0035259	0.1376	0.1345	0.1346	0.135567	0.00176163
0.523167	0.1347	0.135	0.135	0.1349	0.000173208	0.1342	0.1344	0.1361	0.1349	0.00104403	0.132	0.1306	0.1298	0.1352	0.1345	0.1334	0.133	0.1414	0.1353	0.133911	0.00340273	0.1371	0.135	0.1345	0.135533	0.00137961
0.78475	0.1352	0.1348	0.1347	0.1349	0.000264571	0.1347	0.1352	0.136	0.1353	0.000655748	0.132	0.1305	0.1302	0.1354	0.135	0.1336	0.1329	0.1417	0.1357	0.134111	0.00348369	0.1411	0.1353	0.1342	0.136867	0.0037072
1.04633	0.1357	0.1352	0.1354	0.135433	0.000251665	0.1347	0.135	0.136	0.135233	0.000680689	0.1318	0.1307	0.1296	0.1351	0.1346	0.1344	0.1324	0.1417	0.1356	0.133989	0.00355719	0.1368	0.1347	0.1345	0.135333	0.00127411
1.30792	0.1361	0.1354	0.1352	0.135567	0.000472581	0.135	0.1356	0.1369	0.135833	0.000971247	0.1326	0.1311	0.1299	0.1359	0.1347	0.1345	0.1327	0.1422	0.136	0.1344	0.00358852	0.1365	0.1349	0.1348	0.1354	0.000953938
1.5695	0.1362	0.1357	0.1352	0.1357	0.000500001	0.1351	0.1351	0.1368	0.135667	0.000981495	0.1322	0.131	0.1302	0.1359	0.1345	0.1343	0.1325	0.1419	0.1356	0.134233	0.00348855	0.1368	0.1354	0.1344	0.135533	0.00120555
1.83108	0.1367	0.1364	0.1368	0.136633	0.00020817	0.1362	0.1365	0.1374	0.1367	0.000624502	0.1323	0.1311	0.1296	0.1357	0.1356	0.134	0.1324	0.1416	0.1355	0.1342	0.00350571	0.1366	0.135	0.1346	0.1354	0.0010583
2.09264	0.1362	0.1366	0.136	0.136267	0.000305504	0.1362	0.1357	0.1374	0.136433	0.00087369	0.1318	0.1302	0.13	0.1355	0.1339	0.1338	0.1322	0.1411	0.1353	0.133756	0.0033982	0.1392	0.135	0.1346	0.136267	0.0025482
2.35422	0.1374	0.1368	0.1373	0.137167	0.000321452	0.1361	0.1362	0.1382	0.136833	0.00118463	0.1325	0.131	0.13	0.1361	0.1355	0.1348	0.1328	0.1422	0.1359	0.134533	0.0036104	0.137	0.1355	0.1346	0.1357	0.00121243
2.61581	0.1375	0.1376	0.1384	0.137833	0.000493288	0.1364	0.1372	0.1378	0.137133	0.000702374	0.1324	0.1315	0.1302	0.1362	0.1346	0.1346	0.1332	0.1426	0.1363	0.134622	0.00362656	0.138	0.1354	0.1346	0.136	0.00177764
2.87739	0.1376	0.1375	0.1375	0.137533	5.7736e-05	0.1365	0.1367	0.1386	0.137267	0.00115903	0.1323	0.1315	0.1309	0.1368	0.135	0.1347	0.1327	0.1425	0.1366	0.134778	0.00359402	0.1374	0.1358	0.135	0.136067	0.00122202
3.13897	0.1382	0.1381	0.1379	0.138067	0.000152755	0.1372	0.1368	0.1392	0.137733	0.00128582	0.1327	0.1313	0.1311	0.1369	0.1353	0.1351	0.1336	0.1434	0.1372	0.135178	0.00379103	0.1376	0.1359	0.1359	0.136467	0.000981495
3.40056	0.139	0.1385	0.1391	0.138867	0.000321452	0.1376	0.1379	0.1395	0.138333	0.00102144	0.1327	0.1319	0.1315	0.1369	0.1369	0.1353	0.1338	0.1429	0.137	0.135433	0.00354648	0.1383	0.1366	0.1357	0.136867	0.00132035
3.66214	0.1391	0.1392	0.1392	0.139167	5.7736e-05	0.1376	0.1376	0.1392	0.138133	0.000923759	0.1334	0.132	0.1317	0.1376	0.1362	0.1352	0.134	0.1437	0.1376	0.135711	0.00370117	0.1404	0.1367	0.1361	0.137733	0.00232881
3.92372	0.1396	0.1393	0.1393	0.1394	0.000173199	0.1382	0.1386	0.1397	0.138833	0.000776742	0.1334	0.1319	0.1316	0.1374	0.1376	0.1355	0.1343	0.1439	0.1379	0.135944	0.00381743	0.1383	0.137	0.1357	0.137	0.0013
4.18531	0.1403	0.14	0.1404	0.140233	0.00020817	0.1388	0.1386	0.141	0.139467	0.00133167	0.1336	0.1321	0.132	0.1377	0.1425	0.136	0.1344	0.144	0.138	0.1367	0.00430494	0.1387	0.1367	0.136	0.137133	0.00140118
4.44689	0.1414	0.1411	0.1411	0.1412	0.000173199	0.139	0.1396	0.1411	0.1399	0.00108167	0.1336	0.1332	0.1321	0.1379	0.1382	0.1361	0.1346	0.1449	0.1382	0.136533	0.00388458	0.1387	0.1372	0.1364	0.137433	0.00116762
4.70847	0.1422	0.1417	0.1423	0.142067	0.000321452	0.14	0.1398	0.1419	0.140567	0.00115903	0.1341	0.1325	0.1325	0.1377	0.1366	0.1361	0.1349	0.1449	0.1388	0.136456	0.0038367	0.1386	0.1374	0.1369	0.137633	0.000873696
4.97006	0.1426	0.1429	0.1421	0.142533	0.000404144	0.1405	0.1403	0.1418	0.140867	0.000814453	0.1344	0.1338	0.1325	0.1388	0.1372	0.1362	0.1357	0.1445	0.1392	0.136922	0.00360374	0.1396	0.1375	0.1371	0.138067	0.00134288
5.23164	0.1438	0.1437	0.1439	0.1438	0.000100002	0.1418	0.1415	0.1426	0.141967	0.000568625	0.1347	0.1333	0.1334	0.1389	0.1397	0.1367	0.1354	0.1454	0.1399	0.137489	0.00391007	0.1396	0.1374	0.1375	0.138167	0.0012423
5.49322	0.1438	0.1434	0.1441	0.143767	0.000351187	0.1408	0.142	0.143	0.141933	0.00110152	0.1352	0.1342	0.1331	0.1395	0.1405	0.1373	0.1361	0.147	0.1404	0.138144	0.00426413	0.1401	0.1383	0.1379	0.138767	0.0011719
5.75478	0.146	0.1453	0.1459	0.145733	0.000378592	0.1424	0.1425	0.1439	0.142933	0.000838655	0.1355	0.1341	0.1339	0.1401	0.1399	0.1382	0.1367	0.147	0.1416	0.138556	0.00417136	0.14	0.1389	0.138	0.138967	0.00100167
6.01636	0.1461	0.1461	0.1463	0.146167	0.000115472	0.1434	0.1434	0.1444	0.143733	0.000577351	0.1362	0.1349	0.1346	0.1404	0.1418	0.1389	0.1373	0.1482	0.1423	0.1394	0.00434166	0.1412	0.1394	0.1383	0.139633	0.00146401
6.27794	0.1469	0.148	0.147	0.1473	0.000608278	0.1432	0.1435	0.1451	0.143933	0.00102144	0.1368	0.1357	0.1341	0.141	0.143	0.139	0.1375	0.1486	0.1424	0.139789	0.00447366	0.1411	0.1397	0.1389	0.1399	0.00111356
6.53953	0.1491	0.149	0.1483	0.1488	0.000435889	0.1444	0.1445	0.1455	0.1448	0.000608278	0.1364	0.1358	0.135	0.1411	0.14	0.1394	0.1376	0.1489	0.1425	0.139633	0.00428923	0.1438	0.1394	0.1384	0.140533	0.00287286
6.80111	0.1495	0.1502	0.1506	0.1501	0.000556778	0.1454	0.1447	0.1461	0.1454	0.000699997	0.1369	0.1366	0.1353	0.1426	0.141	0.1397	0.1393	0.1497	0.1434	0.1405	0.00440171	0.1415	0.1402	0.1398	0.1405	0.000888818
7.06269	0.1506	0.1518	0.151	0.151133	0.000611014	0.1453	0.1461	0.1473	0.146233	0.00100665	0.1376	0.1364	0.1353	0.1422	0.1412	0.1408	0.1393	0.1503	0.1439	0.140778	0.00452874	0.1417	0.1406	0.1394	0.140567	0.00115036
7.32428	0.1516	0.1526	0.1528	0.152333	0.000642907	0.1469	0.147	0.1489	0.1476	0.00112694	0.1377	0.1365	0.1365	0.1432	0.1419	0.1411	0.1396	0.1506	0.1445	0.141289	0.00450928	0.1425	0.1407	0.14	0.141067	0.0012897
7.58586	0.1532	0.1544	0.154	0.153867	0.000611012	0.1476	0.1477	0.1494	0.148233	0.0010116	0.1382	0.1378	0.1363	0.1435	0.1416	0.1418	0.1404	0.1513	0.1449	0.141756	0.00452689	0.1421	0.1415	0.1403	0.1413	0.000916514
7.84744	0.1556	0.1566	0.1558	0.156	0.000529151	0.1497	0.1499	0.1506	0.150067	0.000472581	0.139	0.1385	0.1373	0.144	0.1427	0.1431	0.141	0.1523	0.146	0.142656	0.00458615	0.1432	0.1412	0.1403	0.141567	0.00148436
8.10903	0.1572	0.1586	0.1585	0.1581	0.00078103	0.1506	0.1498	0.152	0.1508	0.00111355	0.1398	0.1388	0.1381	0.1459	0.144	0.1429	0.1417	0.1531	0.1472	0.1435	0.00474868	0.1437	0.1424	0.1412	0.142433	0.00125033
8.37061	0.1596	0.1609	0.1601	0.1602	0.00065574	0.1515	0.1507	0.1522	0.151467	0.000750553	0.14	0.1399	0.1387	0.1461	0.1446	0.1443	0.1429	0.1544	0.148	0.144322	0.00487591	0.1439	0.1427	0.1414	0.142667	0.00125034
8.63219	0.163	0.1625	0.1633	0.162933	0.000404145	0.1523	0.1528	0.1539	0.153	0.000818535	0.1403	0.1402	0.1385	0.1465	0.1453	0.1447	0.143	0.1534	0.1489	0.144533	0.00471195	0.144	0.1431	0.1418	0.142967	0.00110604
8.89378	0.1648	0.1661	0.1645	0.165133	0.000850488	0.1539	0.1534	0.1554	0.154233	0.00104083	0.1419	0.1409	0.1397	0.1483	0.1469	0.1459	0.1442	0.1557	0.1499	0.145933	0.00501398	0.1447	0.1435	0.1429	0.1437	0.000916516
9.15536	0.1664	0.1684	0.1683	0.1677	0.00112694	0.1569	0.1553	0.1568	0.156333	0.000896287	0.1423	0.1418	0.14	0.1489	0.1471	0.146	0.1444	0.157	0.1506	0.146456	0.00524169	0.1448	0.1432	0.1431	0.1437	0.000953947
9.41694	0.17	0.1703	0.1713	0.170533	0.000680681	0.1574	0.157	0.1579	0.157433	0.000450925	0.1436	0.1432	0.1419	0.1498	0.1485	0.1474	0.1453	0.1593	0.1526	0.147956	0.00547246	0.1458	0.1447	0.144	0.144833	0.000907377
9.67853	0.1729	0.1745	0.1747	0.174033	0.000986576	0.1602	0.1585	0.1603	0.159667	0.0010116	0.1439	0.1437	0.1421	0.1506	0.1485	0.1481	0.1465	0.1593	0.1543	0.148556	0.00552248	0.1459	0.145	0.1444	0.1451	0.000754981
9.94011	0.1759	0.1772	0.1781	0.177067	0.00110605	0.16	0.1605	0.1613	0.1606	0.000655747	0.1448	0.1449	0.143	0.1511	0.1511	0.1504	0.1477	0.1619	0.1551	0.15	0.00589003	0.1478	0.1455	0.1447	0.146	0.00160934
10.2017	0.18	0.1806	0.1812	0.1806	0.000599995	0.1633	0.1622	0.1637	0.163067	0.000776742	0.1457	0.1456	0.1434	0.1522	0.151	0.1501	0.149	0.1621	0.1561	0.150578	0.00579737	0.1461	0.1453	0.1452	0.145533	0.000493288
10.4632	0.1841	0.1856	0.1866	0.185433	0.0012583	0.1651	0.166	0.1654	0.1655	0.000458257	0.1467	0.1467	0.1444	0.1533	0.1523	0.1509	0.1507	0.1629	0.1567	0.151622	0.0056815	0.1477	0.1467	0.1454	0.1466	0.00115325
10.7249	0.1878	0.1898	0.1901	0.189233	0.00125033	0.1671	0.1654	0.1668	0.166433	0.000907379	0.1484	0.1481	0.1456	0.1555	0.1533	0.1526	0.1515	0.165	0.16	0.153333	0.00613066	0.1478	0.1478	0.146	0.1472	0.00103923
10.9864	0.193	0.1942	0.1941	0.193767	0.000665831	0.1703	0.168	0.1703	0.169533	0.00132791	0.1494	0.1495	0.1468	0.1564	0.1556	0.1542	0.1532	0.167	0.1609	0.154778	0.00625915	0.148	0.148	0.1476	0.147867	0.000230944
11.248	0.1972	0.1997	0.2002	0.199033	0.00160728	0.1728	0.171	0.1718	0.171867	0.00090185	0.1501	0.1496	0.1473	0.1579	0.157	0.155	0.1541	0.1682	0.1629	0.155789	0.00667766	0.1482	0.1486	0.1479	0.148233	0.000351187
11.5096	0.2025	0.2057	0.2066	0.204933	0.00215484	0.1756	0.1743	0.1745	0.1748	0.000700003	0.1515	0.1512	0.1477	0.1585	0.1582	0.1565	0.1559	0.1695	0.1638	0.156978	0.00668969	0.149	0.1491	0.1485	0.148867	0.00032146
11.7712	0.2101	0.2124	0.2127	0.211733	0.00142244	0.179	0.1767	0.1778	0.177833	0.00115037	0.1538	0.1525	0.15	0.1615	0.1598	0.1583	0.1577	0.1712	0.1666	0.159044	0.00676334	0.1503	0.1496	0.1492	0.1497	0.000556771
12.0328	0.2148	0.2166	0.2176	0.216333	0.00141892	0.1817	0.1791	0.1804	0.1804	0.0013	0.1546	0.1534	0.1515	0.1624	0.1611	0.1592	0.1582	0.1742	0.168	0.160289	0.0072518	0.1498	0.1506	0.1493	0.1499	0.000655747
12.2943	0.2217	0.2253	0.2247	0.2239	0.00192873	0.1851	0.1835	0.1837	0.1841	0.000871781	0.1554	0.1546	0.1532	0.1643	0.1625	0.1609	0.1602	0.1757	0.1701	0.161878	0.00740705	0.1514	0.1511	0.1499	0.1508	0.000793722
12.5559	0.2284	0.2343	0.2333	0.232	0.00315753	0.1879	0.1859	0.1879	0.187233	0.0011547	0.1567	0.1572	0.1542	0.1656	0.1643	0.1629	0.1616	0.1774	0.1724	0.163589	0.00753151	0.1513	0.1514	0.151	0.151233	0.00020817
12.8175	0.2363	0.2412	0.2422	0.2399	0.00315753	0.1932	0.1891	0.191	0.1911	0.00205183	0.1592	0.1593	0.1555	0.1684	0.1677	0.1647	0.1639	0.181	0.1739	0.165956	0.00793349	0.1518	0.1524	0.1519	0.152033	0.000321455
13.0791	0.2446	0.2487	0.2495	0.2476	0.00262869	0.1956	0.1924	0.1934	0.1938	0.00163708	0.1608	0.16	0.1586	0.1705	0.1692	0.1669	0.1665	0.1821	0.1781	0.168078	0.00803209	0.1523	0.1529	0.1522	0.152467	0.000378592
13.3407	0.2557	0.2575	0.2586	0.257267	0.00146401	0.1998	0.1971	0.1978	0.198233	0.00140119	0.1632	0.1627	0.1588	0.172	0.1803	0.1697	0.1689	0.1861	0.1804	0.171344	0.00926999	0.1542	0.1541	0.1531	0.1538	0.000608278
13.6022	0.2644	0.2689	0.2721	0.268467	0.00386825	0.2045	0.2011	0.2007	0.2021	0.00208806	0.1667	0.1657	0.1624	0.1752	0.1749	0.1727	0.1727	0.1904	0.1852	0.173989	0.00906069	0.1555	0.1554	0.1548	0.155233	0.000378592
13.8638	0.2745	0.2813	0.2818	0.2792	0.00407799	0.2098	0.2047	0.2063	0.206933	0.00260833	0.168	0.168	0.1647	0.1789	0.1782	0.1761	0.1742	0.1944	0.1886	0.176789	0.00977183	0.1564	0.1561	0.1561	0.1562	0.000173199
14.1254	0.2878	0.2941	0.295	0.2923	0.00392299	0.2162	0.2101	0.211	0.212433	0.00329292	0.1706	0.1702	0.1665	0.1814	0.1794	0.1779	0.1768	0.1955	0.1926	0.178989	0.00983253	0.1566	0.1588	0.157	0.157467	0.0011719
14.387	0.299	0.3053	0.3089	0.3044	0.00501099	0.2199	0.2172	0.2167	0.217933	0.00172143	0.1725	0.1736	0.1691	0.1835	0.1835	0.1812	0.1803	0.1997	0.1945	0.181989	0.0100299	0.1586	0.1588	0.1591	0.158833	0.000251658
14.6486	0.3125	0.3196	0.3185	0.316867	0.00382143	0.2259	0.2214	0.2198	0.222367	0.0031628	0.1747	0.1759	0.1708	0.1878	0.1856	0.1837	0.1832	0.2027	0.1995	0.184878	0.010765	0.1597	0.1602	0.1591	0.159667	0.000550759
14.9102	0.3265	0.3366	0.3349	0.332667	0.00540771	0.2328	0.2273	0.2262	0.228767	0.00353601	0.1786	0.1775	0.1731	0.1898	0.1895	0.1871	0.1851	0.2074	0.2019	0.187778	0.0112052	0.1604	0.1603	0.1592	0.159967	0.000665836
15.1718	0.3422	0.3504	0.3495	0.347367	0.00449703	0.2383	0.2343	0.2333	0.2353	0.00264575	0.1815	0.1809	0.177	0.1934	0.1928	0.1893	0.1888	0.2133	0.2071	0.191567	0.0120343	0.1605	0.1617	0.1605	0.1609	0.000692815
15.4333	0.3563	0.3642	0.3648	0.361767	0.00474377	0.2452	0.2395	0.2396	0.241433	0.00326241	0.1838	0.1853	0.1794	0.2	0.1963	0.1929	0.1927	0.2174	0.2121	0.195544	0.0127023	0.163	0.1623	0.1615	0.162267	0.000750553
15.6949	0.3729	0.3816	0.3825	0.379	0.00530188	0.2547	0.2472	0.2455	0.249133	0.00489524	0.1872	0.189	0.1821	0.2012	0.2006	0.1967	0.1983	0.224	0.2173	0.1996	0.0136688	0.1703	0.1643	0.1636	0.166067	0.00368285
15.9565	0.3929	0.4021	0.4041	0.3997	0.00597328	0.2627	0.2537	0.2544	0.256933	0.00500632	0.1904	0.1922	0.185	0.2077	0.2052	0.2003	0.2035	0.2262	0.2223	0.203644	0.0138783	0.165	0.1643	0.1638	0.164367	0.000602775
16.2181	0.4129	0.4196	0.4239	0.4188	0.00554347	0.271	0.2609	0.2604	0.2641	0.0059808	0.1975	0.1971	0.1908	0.2099	0.216	0.207	0.2077	0.2328	0.2288	0.209733	0.0142049	0.1672	0.1669	0.1657	0.1666	0.000793722
16.4796	0.4317	0.4403	0.4425	0.438167	0.00570731	0.2795	0.2713	0.2703	0.2737	0.00504778	0.1986	0.1997	0.1942	0.2145	0.2142	0.2086	0.2116	0.2393	0.2355	0.212911	0.0156547	0.1674	0.1675	0.1674	0.167433	5.7736e-05
16.7412	0.4512	0.4607	0.462	0.457967	0.00589604	0.2898	0.281	0.2774	0.282733	0.00637913	0.2037	0.2053	0.1973	0.2205	0.2201	0.2159	0.216	0.2459	0.2407	0.218378	0.016224	0.1687	0.1695	0.168	0.168733	0.000750553
17.0028	0.4737	0.4837	0.4837	0.480367	0.00577351	0.3014	0.2914	0.2883	0.2937	0.00684617	0.2088	0.21	0.2018	0.2263	0.2274	0.2185	0.2228	0.251	0.2469	0.223722	0.0166626	0.1705	0.1719	0.1699	0.170767	0.00102632
17.2644	0.4965	0.5062	0.5068	0.503167	0.0057813	0.3098	0.2996	0.2957	0.3017	0.00728079	0.2143	0.2155	0.2062	0.2323	0.2316	0.2248	0.2294	0.2576	0.2554	0.229678	0.0175514	0.1747	0.1726	0.1723	0.1732	0.00130767
17.526	0.5187	0.5317	0.5311	0.527167	0.00733848	0.3226	0.3104	0.3061	0.313033	0.0085594	0.2192	0.2217	0.2111	0.2375	0.2373	0.2306	0.2342	0.2669	0.2632	0.235744	0.018832	0.1743	0.1737	0.174	0.174	0.000299998
17.7876	0.5411	0.5516	0.5538	0.548833	0.00678697	0.3339	0.3235	0.317	0.3248	0.00852467	0.2248	0.2271	0.2162	0.2429	0.243	0.2359	0.2402	0.2742	0.2691	0.241489	0.0193476	0.1755	0.1754	0.1751	0.175333	0.00020817
18.0491	0.5697	0.5818	0.5853	0.578933	0.00818556	0.3498	0.3353	0.3303	0.338467	0.0101283	0.2311	0.2354	0.2222	0.2517	0.2505	0.2448	0.2504	0.2829	0.2773	0.249589	0.0199992	0.1768	0.1775	0.1768	0.177033	0.000404143
18.3107	0.5934	0.6069	0.6077	0.602667	0.00803512	0.3635	0.3462	0.3419	0.350533	0.0114334	0.2376	0.2418	0.2288	0.2581	0.2596	0.2521	0.2546	0.2917	0.2887	0.257	0.0213581	0.1798	0.1807	0.1789	0.1798	0.0009
18.5723	0.6218	0.6367	0.6364	0.631633	0.00851722	0.3765	0.3613	0.3546	0.364133	0.0112216	0.2436	0.2481	0.2349	0.2663	0.2666	0.2586	0.2624	0.3022	0.2978	0.2645	0.0228007	0.1806	0.1816	0.1798	0.180667	0.00090185
18.8339	0.6491	0.6641	0.6623	0.6585	0.00819023	0.3939	0.3753	0.3682	0.379133	0.0132719	0.2515	0.2559	0.2444	0.2742	0.2744	0.2654	0.2729	0.3151	0.3087	0.273611	0.0241799	0.1837	0.1844	0.1828	0.183633	0.000802086
19.0955	0.6765	0.6939	0.6911	0.687167	0.00934307	0.4101	0.3886	0.3833	0.394	0.0141926	0.2606	0.2653	0.2509	0.2842	0.2816	0.2743	0.2807	0.3233	0.3199	0.282311	0.0247772	0.1856	0.1856	0.1851	0.185433	0.000288671
19.357	0.7095	0.7237	0.7254	0.719533	0.00873058	0.4261	0.4055	0.3983	0.409967	0.0144282	0.2673	0.272	0.259	0.2921	0.2901	0.2825	0.2872	0.333	0.3284	0.290178	0.0254757	0.187	0.1874	0.1861	0.186833	0.00066583
19.6186	0.7404	0.7545	0.7532	0.749367	0.0077925	0.4443	0.4197	0.4148	0.426267	0.0158083	0.2759	0.2834	0.2668	0.3028	0.3104	0.2914	0.2991	0.347	0.3391	0.301767	0.0270627	0.1895	0.19	0.1879	0.189133	0.00109696
19.8802	0.7691	0.7849	0.7808	0.778267	0.00819898	0.4605	0.4376	0.4296	0.442567	0.0160376	0.2843	0.2915	0.2737	0.312	0.3138	0.3029	0.3083	0.3574	0.3549	0.310978	0.0288235	0.1912	0.1923	0.1904	0.1913	0.000953941
20.1418	0.7929	0.8026	0.8047	0.800067	0.0062947	0.4783	0.4579	0.4483	0.4615	0.0153206	0.2965	0.3022	0.2852	0.3231	0.3216	0.3103	0.3192	0.3697	0.3675	0.3217	0.0293414	0.193	0.1938	0.1914	0.192733	0.00122202
20.4034	0.8041	0.811	0.816	0.810367	0.00597523	0.4983	0.4761	0.4635	0.4793	0.0176193	0.305	0.3144	0.2953	0.3353	0.3358	0.3212	0.3318	0.3855	0.3849	0.334356	0.0318951	0.2073	0.1986	0.1954	0.200433	0.0061582
20.6649	0.8087	0.8173	0.8182	0.814733	0.00524435	0.5188	0.4935	0.4832	0.4985	0.0183191	0.3142	0.3242	0.3029	0.3453	0.3444	0.3317	0.3428	0.3989	0.3948	0.344356	0.0330102	0.198	0.2	0.1985	0.198833	0.00104083
20.9265	0.8098	0.8199	0.8244	0.818033	0.00747684	0.5439	0.5173	0.5028	0.521333	0.0208448	0.3277	0.3372	0.3173	0.3604	0.363	0.3431	0.3545	0.4125	0.4119	0.358622	0.0338087	0.2014	0.2025	0.2015	0.2018	0.000608278
21.1881	0.8131	0.8203	0.826	0.8198	0.00646452	0.5634	0.5385	0.5241	0.542	0.0198824	0.3405	0.3521	0.3297	0.3726	0.3717	0.3567	0.371	0.4307	0.4306	0.372844	0.0358579	0.2043	0.2047	0.2033	0.2041	0.000721108
21.4497	0.8157	0.8231	0.8285	0.822433	0.00642598	0.5819	0.5627	0.5446	0.563067	0.0186527	0.3509	0.3648	0.3411	0.3848	0.3832	0.3694	0.385	0.4467	0.4437	0.385511	0.0370724	0.2096	0.2081	0.2062	0.207967	0.00170392
21.7113	0.8123	0.8222	0.8276	0.8207	0.0077595	0.6062	0.5799	0.5667	0.584267	0.0201088	0.3641	0.3804	0.3518	0.3987	0.397	0.3794	0.3998	0.4643	0.4612	0.399633	0.0392269	0.2115	0.2121	0.2088	0.2108	0.00175784
21.9729	0.8164	0.8229	0.8309	0.8234	0.00726293	0.6301	0.6014	0.5866	0.606033	0.022117	0.3805	0.3961	0.3655	0.4145	0.4136	0.3966	0.4159	0.4834	0.4817	0.416422	0.0410008	0.213	0.2151	0.2121	0.2134	0.00153948
22.2344	0.8151	0.8232	0.8292	0.8225	0.00707602	0.6536	0.6213	0.6088	0.6279	0.0231177	0.3894	0.4105	0.3794	0.4291	0.4303	0.4114	0.4273	0.5022	0.4978	0.430822	0.0429341	0.2165	0.219	0.2158	0.2171	0.00168226
22.496	0.8139	0.8243	0.8275	0.8219	0.00711055	0.6823	0.6475	0.6307	0.6535	0.026318	0.4073	0.4259	0.3935	0.4444	0.4459	0.4247	0.4428	0.5177	0.5203	0.446944	0.0444097	0.2195	0.2213	0.2191	0.219967	0.0011719
22.7576	0.8158	0.8249	0.8302	0.823633	0.00728308	0.7093	0.6698	0.6558	0.6783	0.0277444	0.4204	0.4451	0.4114	0.4627	0.4601	0.4413	0.4589	0.5394	0.5368	0.464011	0.0455084	0.2237	0.2254	0.2215	0.223533	0.00195534
23.0192	0.8125	0.8231	0.8271	0.8209	0.00754452	0.7369	0.6974	0.6813	0.7052	0.0286089	0.443	0.4624	0.4293	0.4784	0.4816	0.4596	0.4833	0.5642	0.5648	0.485178	0.0483746	0.2302	0.2269	0.2261	0.227733	0.00217332
23.2808	0.8152	0.8236	0.8292	0.822667	0.00704654	0.7639	0.7315	0.7097	0.735033	0.0272722	0.4607	0.48	0.4459	0.4986	0.499	0.4746	0.4952	0.5814	0.5814	0.501867	0.0484291	0.2347	0.2326	0.2309	0.232733	0.0019035
23.5424	0.8143	0.8257	0.8296	0.8232	0.00795046	0.7798	0.7514	0.7348	0.755333	0.0227564	0.4773	0.499	0.4606	0.5137	0.5214	0.4934	0.5183	0.6064	0.6058	0.521767	0.0516518	0.2342	0.2364	0.2322	0.234267	0.00210079
23.8039	0.8152	0.8231	0.8296	0.822633	0.00721134	0.7942	0.7793	0.7636	0.779033	0.0153017	0.4953	0.5162	0.4786	0.536	0.5395	0.511	0.5419	0.6283	0.6283	0.541678	0.053343	0.2383	0.2392	0.2369	0.238133	0.00115902
24.0655	0.8149	0.8271	0.8304	0.824133	0.00816476	0.8017	0.7966	0.7863	0.794867	0.00784495	0.5182	0.5426	0.5021	0.5583	0.5626	0.5337	0.5644	0.6585	0.6576	0.566444	0.0558764	0.2443	0.245	0.2417	0.243667	0.00173878
24.3271	0.816	0.8263	0.8314	0.824567	0.00784496	0.8073	0.8058	0.8003	0.804467	0.00368555	0.5376	0.5623	0.5202	0.5777	0.5781	0.5494	0.5839	0.6798	0.6798	0.585422	0.05734	0.2492	0.2505	0.2451	0.248267	0.00281839
24.5887	0.8147	0.8263	0.8298	0.8236	0.0079038	0.808	0.8085	0.8111	0.8092	0.00166433	0.5562	0.5837	0.539	0.5993	0.5975	0.5704	0.6019	0.7053	0.7042	0.606389	0.0595504	0.2529	0.2541	0.2509	0.252633	0.00161658
24.8502	0.8125	0.8258	0.8317	0.823333	0.00983481	0.8087	0.8085	0.813	0.810067	0.00254232	0.5807	0.6098	0.5634	0.6231	0.6227	0.5934	0.6253	0.7261	0.7305	0.630556	0.059234	0.2584	0.2596	0.2551	0.2577	0.00233023
25.1118	0.8149	0.8256	0.8308	0.823767	0.00810701	0.8095	0.8135	0.8144	0.812467	0.00260834	0.6041	0.6327	0.5869	0.6443	0.6505	0.6166	0.6465	0.7322	0.7376	0.650156	0.052415	0.2645	0.2659	0.2606	0.263667	0.00274651
25.3734	0.8159	0.8278	0.8284	0.824033	0.00705004	0.8123	0.8154	0.8154	0.814367	0.00178977	0.6275	0.6566	0.6089	0.6651	0.6702	0.6373	0.6517	0.7399	0.7433	0.666722	0.0465154	0.2695	0.2705	0.2658	0.2686	0.00247588
25.635	0.8159	0.8288	0.8344	0.826367	0.009487	0.8104	0.8125	0.8177	0.813533	0.00375811	0.6547	0.6842	0.6354	0.6932	0.6972	0.6599	0.6546	0.741	0.7461	0.685144	0.0387591	0.2751	0.2743	0.2695	0.272967	0.00302876
25.8966	0.815	0.8265	0.8307	0.824067	0.00812793	0.8131	0.8141	0.8193	0.8155	0.00332866	0.6731	0.6986	0.6537	0.7203	0.7139	0.6781	0.6577	0.7445	0.7535	0.699267	0.0363681	0.2813	0.282	0.2753	0.279533	0.00368285
